# Supplementary material for: Serosurvey of Immunity to Monkeypox (Mpox) Virus Antigens in People Living with HIV in South Florida
Source: Pathogens. 2023 Nov 15;12(11):1355. doi: 10.3390/pathogens12111355 (PMC10675141; doi:10.3390/pathogens12111355)
Supplement: Supplementary file 1 [file pathogens-12-01355-s001.zip]

Archive with 3 entries (3 files):
- Supplementary FIle S1_Pathogens.xlsx
- Supplementary File S2_Pathogens.xlsx
- Supplementary Table S1_Pathogens.pdf
