# Supplementary material for: Serosurvey of Immunity to Monkeypox (Mpox) Virus Antigens in People Living with HIV in South Florida
Source: Pathogens. 2023 Nov 15;12(11):1355. doi: 10.3390/pathogens12111355 (PMC10675141; doi:10.3390/pathogens12111355)
Supplement: Supplementary file 1 [file pathogens-12-01355-s001.zip › Supplementary FIle S1_Pathogens.xlsx]

## Sheet: All samples
All samples
PID	Collection Date	HIV Status	Age	Gender
AYH160	2022-10-07	HIV Positive	22	Male
AYH159	2022-10-13	HIV Positive	22	Male
AYH167	2022-10-11	HIV Positive	23	Male
AYC034HD	2022-11-10	HIV Negative	24	Female
OP4087	2022-08-09	HIV Negative	24	Female
AYH189	2022-11-16	HIV Positive	25	Male
AYC067HD	2022-11-23	HIV Negative	25	Female
AYC077	2022-06-14	HIV Negative	25	Female
AYH208	2023-01-10	HIV Positive	25	Male
AYH157	2022-10-05	HIV Positive	26	Male
AYC053HD	2022-12-28	HIV Negative	27	Female
AYC094	2022-07-05	HIV Negative	27	Female
AYC044HD	2022-11-22	HIV Negative	27	Female
AYC084	2022-06-14	HIV Negative	27	Female
AYC083HD	2022-12-20	HIV Negative	27	Female
AYC047HD	2022-11-30	HIV Negative	27	Female
AYC112	2022-08-22	HIV Negative	28	Male
AYC107HD	2022-11-22	HIV Negative	28	Male
AYC109	2022-07-25	HIV Negative	28	Male
AYC116HD	2023-01-18	HIV Negative	28	Male
AYC211	2023-01-23	HIV Negative	28	Male
OP1027R	2022-10-31	HIV Positive	28	Female
AYC110	2022-07-25	HIV Negative	28	Male
OP2080	2023-01-09	HIV Negative	29	Male
OP1001R2	2022-10-24	HIV Positive	29	Male
OP2013R2	2022-10-19	HIV Negative	29	Male
AYH065HD	2022-10-14	HIV Positive	30	Female
OP1006R2	2022-11-03	HIV Positive	30	Male
AYH184	2022-10-20	HIV Positive	30	Female
OP2054R	2022-10-05	HIV Negative	30	Male
AYH166	2022-10-10	HIV Positive	30	Female
AYH161	2022-10-07	HIV Positive	30	Male
AYH055HD	2022-10-11	HIV Positive	31	Female
OP1042	2022-10-26	HIV Positive	31	Female
AYH151HD	2022-10-11	HIV Positive	32	Male
AYC105	2022-07-20	HIV Negative	32	Female
OP1038R	2023-01-06	HIV Positive	32	Female
AYC095HD	2022-12-06	HIV Negative	32	Female
AYH155	2022-10-07	HIV Positive	32	Female
OP2038R	2022-10-17	HIV Negative	33	Male
OP1033R	2022-11-03	HIV Positive	33	Female
OP2028R2	2022-12-08	HIV Negative	33	Male
OP2062R	2022-12-14	HIV Negative	33	Male
OP2039R	2022-09-28	HIV Negative	33	Male
OP1005R2	2022-11-21	HIV Positive	33	Male
OP4042R	2023-01-10	HIV Negative	35	Male
AYH162	2022-10-06	HIV Positive	35	Male
AYH165	2022-11-02	HIV Positive	35	Male
OP4096	2022-11-04	HIV Negative	35	Male
OP2077	2022-11-21	HIV Negative	35	Male
AYH181	2022-11-08	HIV Positive	35	Male
OP4085R	2022-11-07	HIV Negative	36	Male
OP2060R	2022-12-27	HIV Negative	36	Female
OP1014R2	2022-10-03	HIV Positive	36	Female
OP4093	2022-08-08	HIV Negative	36	Male
AYH102HD	2022-10-31	HIV Positive	36	Male
AYH114HD	2022-11-01	HIV Positive	37	Male
OP2033R	2022-09-14	HIV Negative	37	Male
AYH156	2022-10-07	HIV Positive	37	Male
AYH127HD	2022-10-03	HIV Positive	37	Male
OP4092	2022-09-16	HIV Negative	38	Male
OP1008R2	2022-11-07	HIV Positive	38	Male
OP2066R	2022-10-25	HIV Negative	38	Female
OP2020R	2023-01-09	HIV Negative	38	Male
OP4102	2023-01-06	HIV Negative	38	Male
OP1003R2	2022-10-05	HIV Positive	38	Male
OP1015R2	2022-09-19	HIV Positive	39	Female
OP1021R	2022-12-19	HIV Positive	39	Female
OP1040	2022-10-05	HIV Positive	39	Female
OP2076	2022-11-07	HIV Negative	39	Female
OP1020R	2022-10-05	HIV Positive	39	Female
OP1017R	2022-12-28	HIV Positive	39	Male
OP2065R	2022-12-14	HIV Negative	40	Male
AYH175	2022-11-01	HIV Positive	40	Female
AYH176	2022-10-17	HIV Positive	40	Male
OP4097	2022-12-05	HIV Negative	40	Female
OP4052R	2022-11-30	HIV Negative	41	Female
OP1036R	2022-11-07	HIV Positive	41	Female
OP1007R2	2022-11-03	HIV Positive	41	Male
OP2025R2	2022-12-27	HIV Negative	41	Female
OP2045R	2022-09-26	HIV Negative	41	Male
OP1037R	2022-10-24	HIV Positive	42	Male
OP1029R	2022-09-19	HIV Positive	42	Female
OP3076R	2022-12-06	HIV Positive	42	Female
OP3077	2022-06-01	HIV Positive	43	Female
OP4081	2022-06-21	HIV Negative	43	Female
OP2071R	2022-10-25	HIV Negative	43	Male
OP2079	2022-12-15	HIV Negative	43	Female
OP2068R	2022-11-07	HIV Negative	43	Male
OP3069R	2022-10-12	HIV Positive	44	Female
OP4018RR	2022-12-30	HIV Negative	44	Female
OP2035R	2022-10-10	HIV Negative	44	Male
OP1026R	2022-10-17	HIV Positive	45	Male
OP1035	2022-08-23	HIV Positive	45	Male
OP4064	2022-06-14	HIV Negative	45	Female
OP2032R	2023-01-09	HIV Negative	45	Male
OP4062	2022-06-09	HIV Negative	47	Female
OP3061R	2022-12-16	HIV Positive	48	Male
OP3083	2022-08-08	HIV Positive	48	Female
OP1011R2	2022-10-20	HIV Positive	48	Male
OP1043	2022-12-05	HIV Positive	49	Male
OP2024R2	2022-12-27	HIV Negative	49	Male
OP4078	2022-06-01	HIV Negative	49	Male
OP4019R	2022-07-08	HIV Negative	50	Male
OP3081	2022-08-09	HIV Positive	50	Male
OP1024R	2022-10-26	HIV Positive	50	Male
OP1030	2022-12-29	HIV Positive	51	Male
OP2017R2	2022-11-21	HIV Negative	51	Female
OP1012R2	2022-12-29	HIV Positive	51	Female
OP1039	2022-10-05	HIV Positive	51	Female
OP4098	2022-12-19	HIV Negative	51	Transgender woman, Trans Woman or Male to Female (MTF)
OP3094	2022-12-30	HIV Positive	51	Male
OP1045	2022-12-14	HIV Positive	51	Male
OP4084	2022-07-05	HIV Negative	52	Female
OP3079	2022-06-15	HIV Positive	52	Male
OP2023R2	2023-01-04	HIV Negative	52	Male
OP4083	2022-06-30	HIV Negative	52	Male
OP3085	2022-11-01	HIV Positive	52	Male
OP3001	2022-11-08	HIV Positive	53	Transgender woman, Trans Woman or Male to Female (MTF)
OP3092	2022-11-30	HIV Positive	54	Male
OP3028R	2022-10-24	HIV Positive	54	Female
OP4100	2022-12-19	HIV Negative	54	Male
OP3078	2022-06-17	HIV Positive	54	Female
OP3086	2022-10-28	HIV Positive	54	Male
OP3089	2022-11-18	HIV Positive	55	Male
OP4082	2022-06-21	HIV Negative	55	Male
OP3093	2022-11-30	HIV Positive	56	Female
OP4099	2022-12-19	HIV Negative	56	Female
OP3084	2022-10-26	HIV Positive	56	Male
OP2030R	2022-10-10	HIV Negative	56	Male
OP3080	2022-06-21	HIV Positive	57	Female
OP4080	2022-06-13	HIV Negative	57	Male
OP3088	2022-10-31	HIV Positive	57	Male
OP4101	2022-12-28	HIV Negative	57	Male
OP3059R	2022-10-27	HIV Positive	58	Male
OP4089	2022-07-13	HIV Negative	58	Female
OP3087	2022-10-31	HIV Positive	58	Female
OP3090	2022-11-29	HIV Positive	59	Female
OP3095	2023-01-09	HIV Positive	59	Male
OP3011R	2022-11-02	HIV Positive	59	Female
OP3053R	2023-01-09	HIV Positive	60	Female
AOH178	2022-10-25	HIV Positive	61	Male
AOH190	2022-11-29	HIV Positive	61	Female
AOH115HD	2022-11-18	HIV Positive	61	Female
AOC171	2022-10-14	HIV Negative	61	Female
AOC201	2022-12-20	HIV Negative	61	Female
OP1019R	2022-10-24	HIV Positive	61	Male
AOH182	2022-11-03	HIV Positive	61	Male
AOH202	2022-12-21	HIV Positive	61	Male
AOC117HD	2022-11-02	HIV Negative	62	Male
AOC111HD	2022-10-18	HIV Negative	62	Male
AOC121HD	2022-12-28	HIV Negative	62	Male
AOC097HD	2022-10-03	HIV Negative	62	Male
AOC108	2022-07-27	HIV Negative	62	Male
AOC120	2022-08-15	HIV Negative	62	Male
AOC144HD	2023-01-19	HIV Negative	62	Female
OP1028R	2022-12-01	HIV Positive	62	Female
AOH192	2022-11-28	HIV Positive	62	Male
AOH100HD	2022-10-25	HIV Positive	62	Male
AOC140HD	2022-10-10	HIV Negative	62	Female
AOC113	2022-07-21	HIV Negative	62	Male
AOH068HD	2022-12-05	HIV Positive	63	Female
OP2055R	2022-10-31	HIV Negative	63	Male
OP1010R2	2022-12-22	HIV Positive	63	Male
AOH195	2022-12-01	HIV Positive	63	Female
AOC133HD	2022-10-11	HIV Negative	63	Female
AOH082HD	2022-10-24	HIV Positive	64	Female
AOC080	2022-06-09	HIV Negative	64	Female
AOH096HD	2022-10-04	HIV Positive	64	Female
AOC073HD	2022-10-12	HIV Negative	64	Female
AOH124HD	2022-11-30	HIV Positive	64	Female
AOH072HD	2022-10-19	HIV Positive	64	Female
AOH169	2022-10-12	HIV Positive	64	Male
AOH179	2022-10-26	HIV Positive	64	Female
AOH070HD	2022-12-29	HIV Positive	64	Male
AOH173	2022-10-17	HIV Positive	65	Male
AOH177	2022-10-17	HIV Positive	65	Male
AOH168	2022-10-13	HIV Positive	65	Male
AOH071HD	2022-10-13	HIV Positive	65	Female
AOC200	2022-12-22	HIV Negative	65	Female
AOH036HD	2022-10-11	HIV Positive	66	Male
AOH078HD	2022-11-16	HIV Positive	66	Male
AOH158	2022-09-29	HIV Negative	66	Male
AOH076	2022-06-21	HIV Positive	66	Male
AOH041HD	2022-11-14	HIV Positive	66	Male
AOH075HD	2022-10-27	HIV Positive	66	Male
AOH153HD	2022-10-05	HIV Positive	66	Male
AOH126HD	2022-11-16	HIV Positive	66	Male
AOH174	2022-10-13	HIV Positive	66	Female
AOH079	2022-06-13	HIV Positive	66	Male
AOC127HD	2022-10-17	HIV Negative	66	Male
AOC041HD	2022-10-11	HIV Positive	66	Male
AOH209	2023-01-10	HIV Positive	66	Male
AOC199	2022-12-22	HIV Negative	67	Male
AOH030HD	2022-10-18	HIV Positive	68	Male
AOC030HD	2022-06-14	HIV Positive	68	Male
AOH193	2022-11-29	HIV Positive	68	Female
AOH172	2022-10-13	HIV Positive	69	Male
AOH042HD	2022-10-06	HIV Positive	69	Female
AOH029HD	2022-09-29	HIV Positive	69	Male
AOH037HD	2022-10-04	HIV Positive	69	Male
AOC170	2022-10-13	HIV Negative	69	Male
AOC183	2022-11-09	HIV Negative	70	Male
AOC146HD	2022-11-17	HIV Negative	70	Male
AOC194	2022-11-30	HIV Negative	71	Male
OP4103	2023-01-09	HIV Negative	71	Male
AOC093HD	2022-11-18	HIV Negative	72	Male
AOC092HD	2022-11-28	HIV Negative	72	Male
AOC206	2023-01-05	HIV Negative	77	Female
AOC207	2023-01-11	HIV Negative	77	Female
AOH024HD	2022-08-24	HIV Negative	77	Female
OP2075	2022-11-02	HIV Negative	N/A	Male
OP1046	2023-01-09	HIV Positive	N/A	Male
OP2081	2023-01-10	HIV Negative	N/A	Male

## Sheet: Mpox-seropositive (≥2 antigens)
Mpox-seropositive (≥ 2 antigens)
PID	Other ID	Collection Date	HIV Status	Age	Gender
OP2030R	S+1	2022-10-10	HIV Negative	56	Male
OP3053R	S+2	2023-01-09	HIV Positive	60	Female
OP3086	S+3	2022-10-28	HIV Positive	54	Male
AYH181	S+4	2022-11-08	HIV Positive	35	Male
AOH182	S+5	2022-11-03	HIV Positive	61	Male
AOC121HD	S+6	2022-12-28	HIV Negative	62	Male
AOH070HD	S+7	2022-12-29	HIV Positive	64	Male
OP1017R	S+8	2022-12-28	HIV Positive	39	Male
AOH036HD	S+9	2022-10-11	HIV Positive	66	Male
AOC113	S+10	2022-07-21	HIV Negative	62	Male
AOH202	S+11	2022-12-21	HIV Positive	61	Male

## Sheet: Antibody-positive (≥1 antigen)
Antibody-positive (≥ 1 antigen)
PID	Collection Date	HIV Status	Age	Gender
AYC077	2022-06-14	HIV Negative	25	Female
AYC094	2022-07-05	HIV Negative	27	Female
AYC053HD	2022-12-28	HIV Negative	27	Female
AYH181	2022-11-08	HIV Positive	35	Male
OP1017R	2022-12-28	HIV Positive	39	Male
OP2045R	2022-09-26	HIV Negative	41	Male
OP4052R	2022-11-30	HIV Negative	41	Female
OP2079	2022-12-15	HIV Negative	43	Female
OP3069R	2022-10-12	HIV Positive	44	Female
OP4019R	2022-07-08	HIV Negative	50	Male
OP1012R2	2022-12-29	HIV Positive	51	Female
OP1045	2022-12-14	HIV Positive	51	Male
OP3086	2022-10-28	HIV Positive	54	Male
OP4100	2022-12-19	HIV Negative	54	Male
OP2030R	2022-10-10	HIV Negative	56	Male
OP3090	2022-11-29	HIV Positive	59	Female
OP3053R	2023-01-09	HIV Positive	60	Female
AOC171	2022-10-14	HIV Negative	61	Female
AOH115HD	2022-11-18	HIV Positive	61	Female
AOH190	2022-11-29	HIV Positive	61	Female
AOH182	2022-11-03	HIV Positive	61	Male
AOH202	2022-12-21	HIV Positive	61	Male
AOC121HD	2022-12-28	HIV Negative	62	Male
AOC113	2022-07-21	HIV Negative	62	Male
AOC117HD	2022-11-02	HIV Negative	62	Male
AOH100HD	2022-10-25	HIV Positive	62	Male
AOH195	2022-12-01	HIV Positive	63	Female
AOH070HD	2022-12-29	HIV Positive	64	Male
AOH096HD	2022-10-04	HIV Positive	64	Female
AOC080	2022-06-09	HIV Negative	64	Female
AOH082HD	2022-10-24	HIV Positive	64	Female
AOH036HD	2022-10-11	HIV Positive	66	Male
AOH037HD	2022-10-04	HIV Positive	69	Male
AOH042HD	2022-10-06	HIV Positive	69	Female
AOC183	2022-11-09	HIV Negative	70	Male
AOC146HD	2022-11-17	HIV Negative	70	Male
AOC093HD	2022-11-18	HIV Negative	72	Male
AOC207	2023-01-11	HIV Negative	77	Female
OP2075	2022-11-02	HIV Negative	N/A	Male

## Sheet: Antibody-positive (=1 antigen)
Anitbody-positive (= 1 antigen)
PID	Collection Date	HIV Status	Age	Gender
AOC171	2022-10-14	HIV Negative	61	Female
AOH115HD	2022-11-18	HIV Positive	61	Female
AOH190	2022-11-29	HIV Positive	61	Female
AOH037HD	2022-10-04	HIV Positive	69	Male
AYC094	2022-07-05	HIV Negative	27	Female
OP1012R2	2022-12-29	HIV Positive	51	Female
AOH096HD	2022-10-04	HIV Positive	64	Female
OP2045R	2022-09-26	HIV Negative	41	Male
AOC080	2022-06-09	HIV Negative	64	Female
OP1045	2022-12-14	HIV Positive	51	Male
AYC077	2022-06-14	HIV Negative	25	Female
OP4100	2022-12-19	HIV Negative	54	Male
AOC207	2023-01-11	HIV Negative	77	Female
OP4052R	2022-11-30	HIV Negative	41	Female
AOC093HD	2022-11-18	HIV Negative	72	Male
AOC117HD	2022-11-02	HIV Negative	62	Male
OP3069R	2022-10-12	HIV Positive	44	Female
AOC183	2022-11-09	HIV Negative	70	Male
OP2075	2022-11-02	HIV Negative	N/A	Male
OP4019R	2022-07-08	HIV Negative	50	Male
AOH082HD	2022-10-24	HIV Positive	64	Female
AOC146HD	2022-11-17	HIV Negative	70	Male
OP3090	2022-11-29	HIV Positive	59	Female
AYC053HD	2022-12-28	HIV Negative	27	Female
AOH195	2022-12-01	HIV Positive	63	Female
AOH042HD	2022-10-06	HIV Positive	69	Female
AOH100HD	2022-10-25	HIV Positive	62	Male
OP2079	2022-12-15	HIV Negative	43	Female

## Sheet: Antibody-negative
Antibody-negative
PID	Collection Date	HIV Status	Age	Gender
AYH160	2022-10-07	HIV Positive	22	Male
AYH159	2022-10-13	HIV Positive	22	Male
AYH167	2022-10-11	HIV Positive	23	Male
AYC034HD	2022-11-10	HIV Negative	24	Female
OP4087	2022-08-09	HIV Negative	24	Female
AYH189	2022-11-16	HIV Positive	25	Male
AYC067HD	2022-11-23	HIV Negative	25	Female
AYH208	2023-01-10	HIV Positive	25	Male
AYH157	2022-10-05	HIV Positive	26	Male
AYC044HD	2022-11-22	HIV Negative	27	Female
AYC084	2022-06-14	HIV Negative	27	Female
AYC083HD	2022-12-20	HIV Negative	27	Female
AYC047HD	2022-11-30	HIV Negative	27	Female
AYC112	2022-08-22	HIV Negative	28	Male
AYC107HD	2022-11-22	HIV Negative	28	Male
AYC109	2022-07-25	HIV Negative	28	Male
AYC116HD	2023-01-18	HIV Negative	28	Male
AYC211	2023-01-23	HIV Negative	28	Male
OP1027R	2022-10-31	HIV Positive	28	Female
AYC110	2022-07-25	HIV Negative	28	Male
OP2080	2023-01-09	HIV Negative	29	Male
OP1001R2	2022-10-24	HIV Positive	29	Male
OP2013R2	2022-10-19	HIV Negative	29	Male
AYH065HD	2022-10-14	HIV Positive	30	Female
OP1006R2	2022-11-03	HIV Positive	30	Male
AYH184	2022-10-20	HIV Positive	30	Female
OP2054R	2022-10-05	HIV Negative	30	Male
AYH166	2022-10-10	HIV Positive	30	Female
AYH161	2022-10-07	HIV Positive	30	Male
AYH055HD	2022-10-11	HIV Positive	31	Female
OP1042	2022-10-26	HIV Positive	31	Female
AYH151HD	2022-10-11	HIV Positive	32	Male
AYC105	2022-07-20	HIV Negative	32	Female
OP1038R	2023-01-06	HIV Positive	32	Female
AYC095HD	2022-12-06	HIV Negative	32	Female
AYH155	2022-10-07	HIV Positive	32	Female
OP2038R	2022-10-17	HIV Negative	33	Male
OP1033R	2022-11-03	HIV Positive	33	Female
OP2028R2	2022-12-08	HIV Negative	33	Male
OP2062R	2022-12-14	HIV Negative	33	Male
OP2039R	2022-09-28	HIV Negative	33	Male
OP1005R2	2022-11-21	HIV Positive	33	Male
OP4042R	2023-01-10	HIV Negative	35	Male
AYH162	2022-10-06	HIV Positive	35	Male
AYH165	2022-11-02	HIV Positive	35	Male
OP4096	2022-11-04	HIV Negative	35	Male
OP2077	2022-11-21	HIV Negative	35	Male
OP4085R	2022-11-07	HIV Negative	36	Male
OP2060R	2022-12-27	HIV Negative	36	Female
OP1014R2	2022-10-03	HIV Positive	36	Female
OP4093	2022-08-08	HIV Negative	36	Male
AYH102HD	2022-10-31	HIV Positive	36	Male
AYH114HD	2022-11-01	HIV Positive	37	Male
OP2033R	2022-09-14	HIV Negative	37	Male
AYH156	2022-10-07	HIV Positive	37	Male
AYH127HD	2022-10-03	HIV Positive	37	Male
OP4092	2022-09-16	HIV Negative	38	Male
OP1008R2	2022-11-07	HIV Positive	38	Male
OP2066R	2022-10-25	HIV Negative	38	Female
OP2020R	2023-01-09	HIV Negative	38	Male
OP4102	2023-01-06	HIV Negative	38	Male
OP1003R2	2022-10-05	HIV Positive	38	Male
OP1015R2	2022-09-19	HIV Positive	39	Female
OP1021R	2022-12-19	HIV Positive	39	Female
OP1040	2022-10-05	HIV Positive	39	Female
OP2076	2022-11-07	HIV Negative	39	Female
OP1020R	2022-10-05	HIV Positive	39	Female
OP2065R	2022-12-14	HIV Negative	40	Male
AYH175	2022-11-01	HIV Positive	40	Female
AYH176	2022-10-17	HIV Positive	40	Male
OP4097	2022-12-05	HIV Negative	40	Female
OP1036R	2022-11-07	HIV Positive	41	Female
OP1007R2	2022-11-03	HIV Positive	41	Male
OP2025R2	2022-12-27	HIV Negative	41	Female
OP1037R	2022-10-24	HIV Positive	42	Male
OP1029R	2022-09-19	HIV Positive	42	Female
OP3076R	2022-12-06	HIV Positive	42	Female
OP3077	2022-06-01	HIV Positive	43	Female
OP4081	2022-06-21	HIV Negative	43	Female
OP2071R	2022-10-25	HIV Negative	43	Male
OP2068R	2022-11-07	HIV Negative	43	Male
OP4018RR	2022-12-30	HIV Negative	44	Female
OP2035R	2022-10-10	HIV Negative	44	Male
OP1026R	2022-10-17	HIV Positive	45	Male
OP1035	2022-08-23	HIV Positive	45	Male
OP4064	2022-06-14	HIV Negative	45	Female
OP2032R	2023-01-09	HIV Negative	45	Male
OP4062	2022-06-09	HIV Negative	47	Female
OP3061R	2022-12-16	HIV Positive	48	Male
OP3083	2022-08-08	HIV Positive	48	Female
OP1011R2	2022-10-20	HIV Positive	48	Male
OP1043	2022-12-05	HIV Positive	49	Male
OP2024R2	2022-12-27	HIV Negative	49	Male
OP4078	2022-06-01	HIV Negative	49	Male
OP3081	2022-08-09	HIV Positive	50	Male
OP1024R	2022-10-26	HIV Positive	50	Male
OP1030	2022-12-29	HIV Positive	51	Male
OP2017R2	2022-11-21	HIV Negative	51	Female
OP1039	2022-10-05	HIV Positive	51	Female
OP4098	2022-12-19	HIV Negative	51	Transgender woman, Trans Woman or Male to Female (MTF)
OP3094	2022-12-30	HIV Positive	51	Male
OP4084	2022-07-05	HIV Negative	52	Female
OP3079	2022-06-15	HIV Positive	52	Male
OP2023R2	2023-01-04	HIV Negative	52	Male
OP4083	2022-06-30	HIV Negative	52	Male
OP3085	2022-11-01	HIV Positive	52	Male
OP3001	2022-11-08	HIV Positive	53	Transgender woman, Trans Woman or Male to Female (MTF)
OP3092	2022-11-30	HIV Positive	54	Male
OP3028R	2022-10-24	HIV Positive	54	Female
OP3078	2022-06-17	HIV Positive	54	Female
OP3089	2022-11-18	HIV Positive	55	Male
OP4082	2022-06-21	HIV Negative	55	Male
OP3093	2022-11-30	HIV Positive	56	Female
OP4099	2022-12-19	HIV Negative	56	Female
OP3084	2022-10-26	HIV Positive	56	Male
OP3080	2022-06-21	HIV Positive	57	Female
OP4080	2022-06-13	HIV Negative	57	Male
OP3088	2022-10-31	HIV Positive	57	Male
OP4101	2022-12-28	HIV Negative	57	Male
OP3059R	2022-10-27	HIV Positive	58	Male
OP4089	2022-07-13	HIV Negative	58	Female
OP3087	2022-10-31	HIV Positive	58	Female
OP3095	2023-01-09	HIV Positive	59	Male
OP3011R	2022-11-02	HIV Positive	59	Female
AOH178	2022-10-25	HIV Positive	61	Male
AOC201	2022-12-20	HIV Negative	61	Female
OP1019R	2022-10-24	HIV Positive	61	Male
AOC111HD	2022-10-18	HIV Negative	62	Male
AOC097HD	2022-10-03	HIV Negative	62	Male
AOC108	2022-07-27	HIV Negative	62	Male
AOC120	2022-08-15	HIV Negative	62	Male
AOC144HD	2023-01-19	HIV Negative	62	Female
OP1028R	2022-12-01	HIV Positive	62	Female
AOH192	2022-11-28	HIV Positive	62	Male
AOC140HD	2022-10-10	HIV Negative	62	Female
AOH068HD	2022-12-05	HIV Positive	63	Female
OP2055R	2022-10-31	HIV Negative	63	Male
OP1010R2	2022-12-22	HIV Positive	63	Male
AOC133HD	2022-10-11	HIV Negative	63	Female
AOC073HD	2022-10-12	HIV Negative	64	Female
AOH124HD	2022-11-30	HIV Positive	64	Female
AOH072HD	2022-10-19	HIV Positive	64	Female
AOH169	2022-10-12	HIV Positive	64	Male
AOH179	2022-10-26	HIV Positive	64	Female
AOH173	2022-10-17	HIV Positive	65	Male
AOH177	2022-10-17	HIV Positive	65	Male
AOH168	2022-10-13	HIV Positive	65	Male
AOH071HD	2022-10-13	HIV Positive	65	Female
AOC200	2022-12-22	HIV Negative	65	Female
AOH078HD	2022-11-16	HIV Positive	66	Male
AOH158	2022-09-29	HIV Negative	66	Male
AOH076	2022-06-21	HIV Positive	66	Male
AOH041HD	2022-11-14	HIV Positive	66	Male
AOH075HD	2022-10-27	HIV Positive	66	Male
AOH153HD	2022-10-05	HIV Positive	66	Male
AOH126HD	2022-11-16	HIV Positive	66	Male
AOH174	2022-10-13	HIV Positive	66	Female
AOH079	2022-06-13	HIV Positive	66	Male
AOC127HD	2022-10-17	HIV Negative	66	Male
AOC041HD	2022-10-11	HIV Positive	66	Male
AOH209	2023-01-10	HIV Positive	66	Male
AOC199	2022-12-22	HIV Negative	67	Male
AOH030HD	2022-10-18	HIV Positive	68	Male
AOC030HD	2022-06-14	HIV Positive	68	Male
AOH193	2022-11-29	HIV Positive	68	Female
AOH172	2022-10-13	HIV Positive	69	Male
AOH029HD	2022-09-29	HIV Positive	69	Male
AOC170	2022-10-13	HIV Negative	69	Male
AOC194	2022-11-30	HIV Negative	71	Male
OP4103	2023-01-09	HIV Negative	71	Male
AOC092HD	2022-11-28	HIV Negative	72	Male
AOC206	2023-01-05	HIV Negative	77	Female
AOH024HD	2022-08-24	HIV Negative	77	Female
OP1046	2023-01-09	HIV Positive	N/A	Male
OP2081	2023-01-10	HIV Negative	N/A	Male
