# Supplementary material for: Serosurvey of Immunity to Monkeypox (Mpox) Virus Antigens in People Living with HIV in South Florida
Source: Pathogens. 2023 Nov 15;12(11):1355. doi: 10.3390/pathogens12111355 (PMC10675141; doi:10.3390/pathogens12111355)
Supplement: Supplementary file 1 [file pathogens-12-01355-s001.zip › Supplementary File S2_Pathogens.xlsx]

## Sheet: A35R_seroprevalence
Model: Sigmoidal, 4PL
Fitting Method: Least squares
PID	OD at 450 nm Plate 1	OD at 450 nm Plate 2	OD at 450 nm Plate 3	OD at 450 nm Plate 4	OD at 450 nm Plate 5	AU (Interpolated) Plate 1	AU (Interpolated) Plate 2	AU (Interpolated) Plate 3	AU (Interpolated) Plate 4	AU (Interpolated) Plate 5	Dilution Factor	Final Concentration (AU/mL) (Interpolated) (Averaged)
S1	1.08225	1.2345	1.29125	1.5645	1.89275	100	100	100	100	100	01:50:00	5000
S2	0.9865	1.148	1.222	1.1865	1.65425	50	50	50	50	50	01:50:00	2500
S3	0.73575	0.8145	0.8625	1.002	1.25675	25	25	25	25	25	01:50:00	1250
S4	0.567	0.568	0.658	0.687	0.99625	12.5	12.5	12.5	12.5	12.5	01:50:00	625
S5	0.35175	0.33725	0.41725	0.42675	0.594	6.25	6.25	6.25	6.25	6.25	01:50:00	312.5
S6	0.237	0.235	0.24725	0.29775	0.38475	3.125	3.125	3.125	3.125	3.125	01:50:00	156.25
S7	0.14425	0.1335	0.16375	0.179	0.223	1.5625	1.5625	1.5625	1.5625	1.5625	01:50:00	78.125
S8 (Blank)	0.04175	0.0355	0.04225	0.03625	0.03675	0	0	0	0	0	01:50:00	0
1151	0.0735	0.0825	0.088	0.084	0.1255	0.429571	0.684922	0.582077	0.388505	0.670622	01:50:00	27.557
1154	0.197	0.216	0.26	0.2655	0.303	2.5266	3.33426	3.30221	2.67243	2.28368	01:50:00	141.192
1155	0.07	0.065	0.071	0.0775	0.092	0.376393	0.314308	0.327595	0.331113	0.410452	01:50:00	17.5986
1156	0.1105	0.122	0.128	0.1255	0.1625	1.01132	1.47154	1.18071	0.801176	0.974968	01:50:00	54.3972
1157	0.082	0.08	0.086	0.0875	0.11	0.560021	0.633496	0.552256	0.420297	0.548334	01:50:00	27.144
1159	0.0765	0.075	0.0865	0.0815	0.099	0.4754	0.529453	0.559712	0.366172	0.463525	01:50:00	23.9426
1160	0.074	0.066	0.08	0.0855	0.0995	0.437193	0.336414	0.462671	0.402056	0.467343	01:50:00	21.0568
1161	0.2455	0.207	0.245	0.275	0.2945	3.48692	3.15184	3.04525	2.82427	2.19751	01:50:00	147.058
1162	0.083	0.0925	0.095	0.099	0.1215	0.575491	0.887715	0.686397	0.528882	0.63876	01:50:00	33.1724
1163	0.9005	1.037	1.0815	1.2865	1.3965	40.2533	42.2398	39.7061	53.8877	29.9317	01:50:00	2060.19
1164	0.175	0.1905	0.2265	0.2415	0.2875	2.11873	2.82049	2.73473	2.30283	2.12724	01:50:00	121.04
1165	0.7995	0.843	0.906	1.0505	1.194	28.1043	24.8875	24.3398	31.4658	20.2712	01:50:00	1290.69
1166	0.064	0.07	0.076	0.072	0.085	0.285951	0.42335	0.402779	0.284315	0.358111	01:50:00	17.5451
1167	0.0735	0.074	0.084	0.0845	0.108	0.429571	0.508419	0.522418	0.393009	0.532789	01:50:00	23.8621
1168	0.1725	0.1785	0.2215	0.259	0.276	2.07341	2.58169	2.65196	2.57035	2.01316	01:50:00	118.906
1169	0.2205	0.212	0.252	0.479	0.366	2.98095	3.25303	3.16457	6.89483	2.9521	01:50:00	192.455
1170	0.069	0.0745	0.086	0.0785	0.11	0.361256	0.518946	0.552256	0.339799	0.548334	01:50:00	23.2059
1192	0.068	0.066	0.0785	0.0875	0.099	0.346145	0.336414	0.440232	0.420297	0.463525	01:50:00	20.0661
1193	0.1045	0.109	0.118	0.1265	0.14	0.914485	1.21589	1.03014	0.812016	0.787846	01:50:00	47.6038
1195	0.1175	0.116	0.117	0.1285	0.157	1.12556	1.35374	1.01513	0.833815	0.928649	01:50:00	52.5689
1198	0.0945	0.097	0.1015	0.113	0.129	0.755278	0.977829	0.783301	0.669072	0.698672	01:50:00	38.8415
1199	0.1005	0.102	0.1225	0.123	0.135	0.850478	1.07736	1.09779	0.77425	0.747122	01:50:00	45.47
1650	0.1055	0.0945	0.121	0.1265	0.153	0.930556	0.927837	1.07522	0.812016	0.895196	01:50:00	46.4082
1651	0.1395	0.1355	0.171	0.1785	0.225	1.49373	1.73599	1.84101	1.42776	1.52718	01:50:00	80.2567
1652	0.066	0.0675	0.067	0.076	0.082	0.315998	0.369273	0.26706	0.318185	0.335912	01:50:00	16.0643
1653	0.12	0.134	0.1275	0.141	0.164	1.16669	1.70663	1.17316	0.973574	0.987664	01:50:00	60.0772
1654	0.0745	0.07	0.0855	0.0855	0.1	0.444821	0.42335	0.544798	0.402056	0.471165	01:50:00	22.8619
1655	0.0895	0.083	0.091	0.103	0.1105	0.676681	0.695166	0.62679	0.568068	0.552229	01:50:00	31.1893
1656	0.067	0.066	0.071	0.074	0.096	0.331059	0.336414	0.327595	0.301138	0.440692	01:50:00	17.369
1657	0.0595	0.058	0.0625	0.065	0.081	0.218712	0.153084	0.19832	0.227274	0.328545	01:50:00	11.2593
1660	0.131	0.123	0.168	0.164	0.191	1.34981	1.49115	1.79414	1.24608	1.22089	01:50:00	71.0208
1661	0.105	0.086	0.1185	0.1175	0.145	0.922517	0.756375	1.03765	0.715897	0.828886	01:50:00	42.6132
AOC080	0.549					12.377					01:50:00	618.848
AOH079	0.177					2.15514					01:50:00	107.757
AOC030HD	0.1035					0.898443					01:50:00	44.9221
AYC077	0.0975					0.802757					01:50:00	40.1378
AYC084	0.0625					0.263482					01:50:00	13.1741
AOH076	0.3865					6.86894					01:50:00	343.447
AYC094	0.0785					0.506081					01:50:00	25.3041
AYC105	0.1045					0.914485					01:50:00	45.7243
AOC113	0.3565					6.06318					01:50:00	303.159
AYC109	0.09					0.684511					01:50:00	34.2256
AYC110	0.0635					0.278455					01:50:00	13.9227
AOC108	0.5835					13.8753					01:50:00	693.763
AOC120	0.5265					11.4733					01:50:00	573.667
AYC112	0.1235					1.22458					01:50:00	61.229
AOH024HD	0.275					4.11624					01:50:00	205.812
AOH029HD	0.1245					1.24118					01:50:00	62.0591
AOH158	0.6505					17.2511					01:50:00	862.557
AOC097HD	0.5635					12.9892					01:50:00	649.46
AYH127HD	0.0675					0.338598					01:50:00	16.9299
AOH037HD	0.1395					1.49373					01:50:00	74.6866
AOH096HD	0.0975					0.802757					01:50:00	40.1378
AOH153HD	0.505					10.6587					01:50:00	532.933
AYH157	0.3705					6.43261					01:50:00	321.63
AOH042HD	0.3435					5.72999					01:50:00	286.499
AYH162	0.0615					0.248533					01:50:00	12.4267
AYH155	0.082					0.560021					01:50:00	28.0011
AYH156	0.1415					1.52791					01:50:00	76.3954
AYH160	0.1075					0.962778					01:50:00	48.1389
AYH161	0.074					0.437193					01:50:00	21.8596
AOC140HD	0.0545					0.144593					01:50:00	7.22966
AYH166	0.0625					0.263482					01:50:00	13.1741
AOC041HD	0.0895					0.676681					01:50:00	33.8341
AOC133HD	0.191					2.41373					01:50:00	120.687
AOH036HD	0.754					24.1432					01:50:00	1207.16
AYH055HD	0.4525					8.84636					01:50:00	442.318
AYH151HD	0.083					0.575491					01:50:00	28.7745
AYH167	0.0745					0.444821					01:50:00	22.2411
AOC073HD	0.1845					2.29285					01:50:00	114.643
AOH169	0.5545					12.6063					01:50:00	630.317
AOC170	0.2525					3.63299					01:50:00	181.649
AOH071HD	0.073					0.421955					01:50:00	21.0977
AOH168	0.1105					1.01132					01:50:00	50.566
AOH172	0.3065					4.83022					01:50:00	241.511
AOH174	0.2795					4.21549					01:50:00	210.775
AYH159	0.1625					1.89414					01:50:00	94.7069
AOC171	0.9795					55.3662					01:50:00	2768.31
AYH065HD	0.0655					0.308476					01:50:00	15.4238
AOC127HD	0.078					0.498401					01:50:00	24.9201
AOH173		0.8195					23.4434				01:50:00	1172.17
AOH177		0.736					18.9972				01:50:00	949.858
AYH176		0.094					0.917817				01:50:00	45.8909
AOC111HD		0.5125					10.5576				01:50:00	527.878
AOH030HD		0.233					3.68246				01:50:00	184.123
AOH072HD		0.336					5.92407				01:50:00	296.204
AYH184		0.105					1.13683				01:50:00	56.8414
AOH082HD		0.5805					12.7346				01:50:00	636.731
AOH100HD		0.2495					4.02545				01:50:00	201.273
AOH178		0.157					2.15743				01:50:00	107.872
AOH179		0.355					6.36798				01:50:00	318.399
AOH075HD		0.258					4.20425				01:50:00	210.212
AYH102HD		0.07					0.42335				01:50:00	21.1675
AYH114HD		0.286					4.80432				01:50:00	240.216
AYH175		0.093					0.897757				01:50:00	44.8878
AOC117HD		0.7245					18.4554				01:50:00	922.772
AYH165		0.1435					1.89264				01:50:00	94.632
AOH182		0.894					28.391				01:50:00	1419.55
AYH181		0.956					33.5092				01:50:00	1675.46
AOC183		0.484					9.72038				01:50:00	486.019
AYC034HD		0.08					0.633496				01:50:00	31.6748
AOH041HD		0.513					10.5726				01:50:00	528.63
AOH078HD		0.2315					3.65153				01:50:00	182.577
AOH126HD		0.291					4.91338				01:50:00	245.669
AYH189		0.0765					0.560853				01:50:00	28.0427
AOC146HD		0.441					8.52948				01:50:00	426.474
AOC093HD		0.291					4.91338				01:50:00	245.669
AOH115HD		1.0355					42.0504				01:50:00	2102.52
AYC044HD		0.081					0.654109				01:50:00	32.7054
AYC107HD		0.053					0.021295				01:50:00	1.06475
AYC067HD		0.062					0.246836				01:50:00	12.3418
AOC092HD		0.2675					4.40588				01:50:00	220.294
AOH192		0.32					5.55844				01:50:00	277.922
AOH190		0.95					32.9644				01:50:00	1648.22
AOH193		0.086					0.756375				01:50:00	37.8187
AOC194		0.5625					12.1315				01:50:00	606.575
AOH124HD		0.403					7.5413				01:50:00	377.065
AYC047HD		0.053					0.021295				01:50:00	1.06475
AOH195		0.326					5.69471				01:50:00	284.735
AOH068HD		0.339					5.99344				01:50:00	299.672
AYC095HD		0.0635					0.280808				01:50:00	14.0404
AOC201		0.3705					6.73842				01:50:00	336.921
AYC083HD		0.061					0.223879				01:50:00	11.194
AOH202		0.3235					5.63781				01:50:00	281.89
AOC199		0.158					2.17709				01:50:00	108.854
AOC200		0.065					0.314308				01:50:00	15.7154
AOC121HD		0.88					27.3738				01:50:00	1368.69
AYC053HD		0.7895					21.7324				01:50:00	1086.62
AOH070HD			0.94					26.6284			01:50:00	1331.42
AOC206			0.337					4.70364			01:50:00	235.182
AOH209			0.223					2.67674			01:50:00	133.837
AYH208			0.1					0.760929			01:50:00	38.0465
AOC207			0.1075					0.87288			01:50:00	43.644
AYC116HD			0.081					0.477619			01:50:00	23.881
AOC144HD			0.312					4.23245			01:50:00	211.623
AYC211			0.104					0.820606			01:50:00	41.0303
OP3077			0.137					1.31706			01:50:00	65.8528
OP4078			0.094					0.671495			01:50:00	33.5747
OP4062			0.066					0.251852			01:50:00	12.5926
OP4080			0.1485					1.4926			01:50:00	74.6298
OP4064			0.0665					0.25946			01:50:00	12.973
OP3079			0.095					0.686397			01:50:00	34.3198
OP3078			0.2525					3.17314			01:50:00	158.657
OP3080			0.253					3.1817			01:50:00	159.085
OP4081			0.319					4.36272			01:50:00	218.136
OP4082			0.6835					13.7277			01:50:00	686.387
OP4083			0.076					0.402779			01:50:00	20.139
OP4084			0.104					0.820606			01:50:00	41.0303
OP4019R			0.2895					3.82207			01:50:00	191.104
OP4089			0.2405					2.96909			01:50:00	148.454
OP3083			0.099					0.746018			01:50:00	37.3009
OP4093			0.101					0.775843			01:50:00	38.7922
OP3081			0.4625					7.35574			01:50:00	367.787
OP4087			0.097					0.716204			01:50:00	35.8102
OP1035			0.077					0.41777			01:50:00	20.8885
OP2033R			0.135					1.28668			01:50:00	64.3342
OP4092			0.0805					0.470146			01:50:00	23.5073
OP1015R2			0.069					0.29738			01:50:00	14.869
OP1029R			0.153					1.56173			01:50:00	78.0864
OP2045R			0.373					5.41264			01:50:00	270.632
OP2039R			0.0965					0.708751			01:50:00	35.4376
OP1014R2			0.2385					2.93537			01:50:00	146.768
OP1003R2			0.196					2.23703			01:50:00	111.851
OP1020R			0.089					0.596983			01:50:00	29.8492
OP1039			0.077					0.41777			01:50:00	20.8885
OP1040			0.131					1.22607			01:50:00	61.3034
OP2054R			0.065					0.23661			01:50:00	11.8305
OP2030R			1.3155					97.398			01:50:00	4869.9
OP2035R			0.075					0.387775			01:50:00	19.3888
OP3069R			0.1305					1.2185			01:50:00	60.9251
OP1026R			0.099					0.746018			01:50:00	37.3009
OP2038R			0.255					3.21603			01:50:00	160.801
OP2013R2			0.0825					0.500026			01:50:00	25.0013
OP1011R2			0.0975					0.723657			01:50:00	36.1828
OP1001R2			0.098					0.73111			01:50:00	36.5555
OP1019R			0.222					2.66021			01:50:00	133.011
OP1037R				0.1385					0.945142		01:50:00	47.2571
OP3028R				0.115					0.68978		01:50:00	34.489
OP2066R				0.1385					0.945142		01:50:00	47.2571
OP2071R				0.1755					1.38955		01:50:00	69.4777
OP1024R				0.0855					0.402056		01:50:00	20.1028
OP1042				0.081					0.361744		01:50:00	18.0872
OP3084				0.1465					1.03695		01:50:00	51.8477
OP3059R				0.516					7.81654		01:50:00	390.827
OP1006R2				0.128					0.82835		01:50:00	41.4175
OP3086				1.16					40.3525		01:50:00	2017.62
OP1027R				0.0665					0.239247		01:50:00	11.9624
OP2055R				0.312					3.44597		01:50:00	172.299
OP3087				0.1685					1.30166		01:50:00	65.0828
OP3088				0.077					0.32679		01:50:00	16.3395
OP3085				0.0795					0.348538		01:50:00	17.4269
OP2075				0.5845					9.6962		01:50:00	484.81
OP3011R				0.158					1.17311		01:50:00	58.6557
OP1007R2				0.1025					0.563131		01:50:00	28.1565
OP1033R				0.1285					0.833815		01:50:00	41.6907
OP4096				0.0905					0.448024		01:50:00	22.4012
OP1008R2				0.2465					2.37818		01:50:00	118.909
OP1036R				0.0875					0.420297		01:50:00	21.0148
OP2068R				0.0775					0.331113		01:50:00	16.5556
OP2076				0.093					0.471457		01:50:00	23.5729
OP4085R				0.078					0.335449		01:50:00	16.7725
OP3001				0.0645					0.223314		01:50:00	11.1657
OP3089				0.804					17.5817		01:50:00	879.085
OP1005R2				0.0735					0.296911		01:50:00	14.8456
OP2017R2				0.694					13.2327		01:50:00	661.636
OP2077				0.0685					0.255428		01:50:00	12.7714
OP3090				0.854					19.8773		01:50:00	993.863
OP3092				0.7835					16.7019		01:50:00	835.096
OP3093				0.1235					0.779616		01:50:00	38.9808
OP4052R				0.0655					0.231249		01:50:00	11.5625
OP1028R				0.2005					1.71763		01:50:00	85.8817
OP1043				0.1125					0.663921		01:50:00	33.196
OP4097				0.0755					0.313903		01:50:00	15.6951
OP3076R				0.2255					2.06753		01:50:00	103.377
OP2028R2				0.0775					0.331113		01:50:00	16.5556
OP1045				0.0965					0.504755		01:50:00	25.2377
OP2062R				0.109					0.628158		01:50:00	31.4079
OP2065R				0.1875					1.54429		01:50:00	77.2144
OP2079				0.086					0.406598		01:50:00	20.3299
OP3061R				0.104					0.577974		01:50:00	28.8987
OP1021R				0.1025					0.563131		01:50:00	28.1565
OP4098				0.0715					0.280145		01:50:00	14.0072
OP4099				0.1185					0.726415		01:50:00	36.3208
OP4100				0.0665					0.239247		01:50:00	11.9624
OP1010R2					0.392					3.24385	01:50:00	162.193
OP2024R2					0.082					0.335912	01:50:00	16.7956
OP2025R2					0.086					0.365542	01:50:00	18.2771
OP2060R					0.076					0.291955	01:50:00	14.5978
OP1017R					1.323					25.9266	01:50:00	1296.33
OP4101					0.1275					0.686631	01:50:00	34.3316
OP1012R2					0.6115					6.13541	01:50:00	306.771
OP1030					0.528					4.93749	01:50:00	246.875
OP3094					0.081					0.328545	01:50:00	16.4272
OP4018RR					0.108					0.532789	01:50:00	26.6395
OP2023R2					0.1165					0.599228	01:50:00	29.9614
OP1038R					0.106					0.5173	01:50:00	25.865
OP4102					0.112					0.563933	01:50:00	28.1967
OP1046					0.196					1.26506	01:50:00	63.2528
OP2020R					0.157					0.928649	01:50:00	46.4324
OP2032R					0.072					0.262992	01:50:00	13.1496
OP2080					0.097					0.448288	01:50:00	22.4144
OP3053R					1.8845					97.1985	01:50:00	4859.92
OP3095					0.082					0.335912	01:50:00	16.7956
OP4103					0.063					0.198905	01:50:00	9.94524
OP2081					0.091					0.402929	01:50:00	20.1464
OP4042R					0.114					0.579586	01:50:00	28.9793

## Sheet: B16R_seroprevalence
Model: Sigmoidal, 4PL
Fitting Method: Least squares
PID	OD at 450 nm Plate 1	OD at 450 nm Plate 2	OD at 450 nm Plate 3	OD at 450 nm Plate 4	OD at 450 nm Plate 5	AU (Interpolated) Plate 1	AU(Interpolated) Plate 2	AU (Interpolated) Plate 3	AU (Interpolated) Plate 4	AU (Interpolated) Plate 5	Dilution Factor	Final Concentration (AU/mL) (Interpolated) (Averaged)
S1	1.66175	1.884	1.974	2.01175	2.1215	100	100	100	100	100	01:50:00	5000
S2	1.33225	1.493	1.56425	1.615	1.69375	50	50	50	50	50	01:50:00	2500
S3	0.955	1.0575	1.142	1.1385	1.22275	25	25	25	25	25	01:50:00	1250
S4	0.63925	0.7475	0.74725	0.77475	0.821	12.5	12.5	12.5	12.5	12.5	01:50:00	625
S5	0.39675	0.438	0.441	0.476	0.50025	6.25	6.25	6.25	6.25	6.25	01:50:00	312.5
S6	0.22375	0.297	0.26375	0.278	0.31175	3.125	3.125	3.125	3.125	3.125	01:50:00	156.25
S7	0.1225	0.148	0.153	0.158	0.182	1.5625	1.5625	1.5625	1.5625	1.5625	01:50:00	78.125
S8 (Blank)	0.035	0.041	0.04	0.0365	0.043	0	0	0	0	0	01:50:00	0
1151	0.119	0.133	0.135	0.159	0.171	1.30359	1.06303	1.26269	1.4514	1.37039	01:50:00	64.511
1154	0.1815	0.193	0.187	0.207	0.226	2.31739	1.85729	1.99004	2.08742	2.05216	01:50:00	103.043
1155	0.1305	0.137	0.131	0.1395	0.1505	1.48378	1.11321	1.20832	1.20427	1.12864	01:50:00	61.3822
1156	0.164	0.18	0.1725	0.173	0.199	2.02506	1.6779	1.7834	1.6329	1.71157	01:50:00	88.3083
1157	0.2515	0.256	0.2445	0.246	0.254	3.55278	2.78067	2.83877	2.63223	2.41711	01:50:00	142.216
1159	0.1465	0.157	0.1495	0.156	0.1895	1.73928	1.37024	1.46168	1.41295	1.59442	01:50:00	75.7857
1160	0.2335	0.256	0.191	0.19	0.206	3.22489	2.78067	2.04757	1.85776	1.79879	01:50:00	117.097
1161	0.11	0.128	0.11	0.117	0.123	1.16462	1.0009	0.926704	0.927684	0.815711	01:50:00	48.3562
1162	0.1685	0.193	0.1855	0.209	0.228	2.0996	1.85729	1.96853	2.11476	2.07783	01:50:00	101.18
1163	0.263	0.282	0.313	0.2415	0.275	3.76605	3.18736	3.91266	2.5681	2.6986	01:50:00	161.328
1164	0.153	0.159	0.1415	0.1435	0.222	1.84466	1.39649	1.35152	1.25441	2.00099	01:50:00	78.4808
1165	0.151	0.161	0.151	0.165	0.179	1.81214	1.42283	1.48243	1.52878	1.4666	01:50:00	77.1278
1166	0.095	0.092	0.091	0.0965	0.096	0.937127	0.574525	0.67758	0.68429	0.522553	01:50:00	33.9608
1167	0.144	0.153	0.151	0.174	0.171	1.699	1.31803	1.48243	1.646	1.37039	01:50:00	75.1585
1168	0.5445	0.672	0.66	0.736	0.812	10.0326	11.2266	10.5965	11.8397	12.4529	01:50:00	561.483
1169	0.0805	0.086	0.082	0.101	0.095	0.722332	0.507427	0.561565	0.73697	0.511996	01:50:00	30.4029
1170	0.103	0.106	0.107	0.1055	0.119	1.05781	0.735728	0.887002	0.79008	0.77135	01:50:00	42.4197
1192	0.3105	0.419	0.3025	0.347	0.392	4.67898	5.57956	3.74349	4.15934	4.38985	01:50:00	225.512
1193	0.158	0.164	0.1625	0.168	0.193	1.92634	1.46254	1.6426	1.5677	1.63742	01:50:00	82.366
1195	0.145	0.152	0.139	0.1405	0.162	1.71509	1.30504	1.31728	1.21678	1.2634	01:50:00	68.176
1198	0.116	0.116	0.109	0.1135	0.131	1.25706	0.854552	0.913455	0.885525	0.90534	01:50:00	48.1594
1199	0.118	0.123	0.116	0.113	0.125	1.28806	0.939436	1.00651	0.879522	0.838006	01:50:00	49.5153
1650	0.118	0.118	0.115	0.1165	0.119	1.28806	0.878665	0.993171	0.921646	0.77135	01:50:00	48.5289
1651	0.186	0.218	0.216	0.243	0.273	2.39362	2.21311	2.41222	2.58944	2.6715	01:50:00	122.799
1652	0.082	0.079	0.08	0.081	0.0915	0.744308	0.430793	0.535967	0.506333	0.475231	01:50:00	26.9263
1653	0.147	0.147	0.136	0.136	0.153	1.74736	1.24047	1.27632	1.16063	1.15775	01:50:00	65.8252
1654	0.093	0.09	0.087	0.0915	0.096	0.907194	0.55202	0.625854	0.626277	0.522553	01:50:00	32.339
1655	0.1275	0.12	0.1045	0.109	0.133	1.43649	0.90289	0.854021	0.831678	0.927931	01:50:00	49.5301
1656	0.102	0.097	0.099	0.096	0.106	1.04264	0.631376	0.781796	0.678464	0.629359	01:50:00	37.6363
1657	0.092	0.088	0.085	0.084	0.1	0.892263	0.529653	0.600088	0.540333	0.56501	01:50:00	31.2735
1660	0.195	0.201	0.1735	0.1835	0.218	2.54738	1.96962	1.79755	1.77121	1.95008	01:50:00	100.358
1661	0.1675	0.198	0.193	0.232	0.264	2.083	1.92732	2.07641	2.4338	2.55032	01:50:00	110.709
AOC080	0.5215					9.43498					01:50:00	471.749
AOH079	0.112					1.19535					01:50:00	59.7673
AOC030HD	0.1415					1.65884					01:50:00	82.9421
AYC077	0.4605					7.93119					01:50:00	396.56
AYC084	0.081					0.729651					01:50:00	36.4825
AOH076	0.109					1.14929					01:50:00	57.4647
AYC094	0.646					12.8928					01:50:00	644.64
AYC105	0.12					1.31914					01:50:00	65.9571
AOC113	1.0565					29.8005					01:50:00	1490.03
AYC109	0.14					1.63482					01:50:00	81.7408
AYC110	0.109					1.14929					01:50:00	57.4647
AOC108	0.109					1.14929					01:50:00	57.4647
AOC120	0.2505					3.53438					01:50:00	176.719
AYC112	0.124					1.38157					01:50:00	69.0787
AOH024HD	0.098					0.982206					01:50:00	49.1103
AOH029HD	0.2785					4.05823					01:50:00	202.911
AOH158	0.261					3.72875					01:50:00	186.437
AOC097HD	0.1695					2.11623					01:50:00	105.811
AYH127HD	0.098					0.982206					01:50:00	49.1103
AOH037HD	0.6685					13.5805					01:50:00	679.023
AOH096HD	0.566					10.6074					01:50:00	530.369
AOH153HD	0.1925					2.5045					01:50:00	125.225
AYH157	0.076					0.656753					01:50:00	32.8377
AOH042HD	0.1745					2.19967					01:50:00	109.984
AYH162	0.076					0.656753					01:50:00	32.8377
AYH155	0.158					1.92634					01:50:00	96.3169
AYH156	0.157					1.90996					01:50:00	95.498
AYH160	0.142					1.66686					01:50:00	83.3431
AYH161	0.092					0.892263					01:50:00	44.6131
AOC140HD	0.0835					0.766342					01:50:00	38.3171
AYH166	0.0815					0.736976					01:50:00	36.8488
AOC041HD	0.0895					0.855043					01:50:00	42.7521
AOC133HD	0.1					1.01238					01:50:00	50.6188
AOH036HD	1.459					64.3512					01:50:00	3217.56
AYH055HD	0.127					1.42863					01:50:00	71.4315
AYH151HD	0.13					1.47588					01:50:00	73.7942
AYH167	0.106					1.10345					01:50:00	55.1724
AOC073HD	0.108					1.13399					01:50:00	56.6995
AOH169	0.141					1.65083					01:50:00	82.5414
AOC170	0.151					1.81214					01:50:00	90.607
AOH071HD	0.101					1.0275					01:50:00	51.3748
AOH168	0.192					2.49593					01:50:00	124.797
AOH172	0.2255					3.08146					01:50:00	154.073
AOH174	0.2025					2.67685					01:50:00	133.842
AYH159	0.122					1.35031					01:50:00	67.5157
AOC171	0.13					1.47588					01:50:00	73.7942
AYH065HD	0.078					0.685833					01:50:00	34.2917
AOC127HD	0.1025					1.05022					01:50:00	52.5111
AOH173		0.346					4.25205				01:50:00	212.602
AOH177		0.144					1.20202				01:50:00	60.1012
AYH176		0.17					1.54259				01:50:00	77.1294
AOC111HD		0.166					1.48912				01:50:00	74.4562
AOH030HD		0.245					2.61309				01:50:00	130.655
AOH072HD		0.162					1.43604				01:50:00	71.8022
AYH184		0.109					0.771066				01:50:00	38.5533
AOH082HD		0.101					0.677441				01:50:00	33.8721
AOH100HD		0.077					0.409243				01:50:00	20.4621
AOH178		0.17					1.54259				01:50:00	77.1294
AOH179		0.1					0.665877				01:50:00	33.2939
AOH075HD		0.139					1.13846				01:50:00	56.9228
AYH102HD		0.078					0.419998				01:50:00	20.9999
AYH114HD		0.142					1.17652				01:50:00	58.826
AYH175		0.136					1.10063				01:50:00	55.0313
AOC117HD		0.45					6.18118				01:50:00	309.059
AYH165		0.16					1.40965				01:50:00	70.4825
AOH182		0.542					8.10787				01:50:00	405.394
AYH181		1.15					28.3347				01:50:00	1416.73
AOC183		0.1					0.665877				01:50:00	33.2939
AYC034HD		0.081					0.4525				01:50:00	22.625
AOH041HD		0.381					4.87318				01:50:00	243.659
AOH078HD		0.142					1.17652				01:50:00	58.826
AOH126HD		0.136					1.10063				01:50:00	55.0313
AYH189		0.103					0.700663				01:50:00	35.0332
AOC146HD		0.47					6.58175				01:50:00	329.087
AOC093HD		0.189					1.80168				01:50:00	90.084
AOH115HD		0.26					2.84227				01:50:00	142.114
AYC044HD		0.125					0.963939				01:50:00	48.1969
AYC107HD		0.09					0.55202				01:50:00	27.601
AYC067HD		0.109					0.771066				01:50:00	38.5533
AOC092HD		0.16					1.40965				01:50:00	70.4825
AOH192		0.075					0.387854				01:50:00	19.3927
AOH190		0.214					2.15523				01:50:00	107.762
AOH193		0.199					1.9414				01:50:00	97.0699
AOC194		0.118					0.878665				01:50:00	43.9332
AOH124HD		0.356					4.42667				01:50:00	221.334
AYC047HD		0.096					0.61994				01:50:00	30.997
AOH195		0.162					1.43604				01:50:00	71.8022
AOH068HD		0.248					2.65853				01:50:00	132.927
AYC095HD		0.121					0.915044				01:50:00	45.7522
AOC201		0.288					3.28332				01:50:00	164.166
AYC083HD		0.114					0.830554				01:50:00	41.5277
AOH202		0.604					9.53373				01:50:00	476.687
AOC199		0.173					1.58293				01:50:00	79.1467
AOC200		0.08					0.441627				01:50:00	22.0814
AOC121HD		0.375					4.76472				01:50:00	238.236
AYC053HD		0.161					1.42283				01:50:00	71.1417
AOH070HD			0.9385					18.0304			01:50:00	901.52
AOC206			0.099					0.781796			01:50:00	39.0898
AOH209			0.1655					1.68469			01:50:00	84.2347
AYH208			0.085					0.600088			01:50:00	30.0044
AOC207			0.4895					7.0265			01:50:00	351.325
AYC116HD			0.112					0.953246			01:50:00	47.6623
AOC144HD			0.125					1.12721			01:50:00	56.3603
AYC211			0.127					1.15419			01:50:00	57.7094
OP3077			0.224					2.53078			01:50:00	126.539
OP4078			0.149					1.45477			01:50:00	72.7383
OP4062			0.077					0.4977			01:50:00	24.885
OP4080			0.147					1.42716			01:50:00	71.3578
OP4064			0.117					1.01986			01:50:00	50.9931
OP3079			0.219					2.45657			01:50:00	122.829
OP3078			0.094					0.716543			01:50:00	35.8272
OP3080			0.161					1.62161			01:50:00	81.0803
OP4081			0.0865					0.619406			01:50:00	30.9703
OP4082			0.378					4.99843			01:50:00	249.921
OP4083			0.3265					4.13268			01:50:00	206.634
OP4084			0.151					1.48243			01:50:00	74.1216
OP4019R			0.2315					2.64276			01:50:00	132.138
OP4089			0.135					1.26269			01:50:00	63.1345
OP3083			0.11					0.926704			01:50:00	46.3352
OP4093			0.098					0.768715			01:50:00	38.4357
OP3081			0.15					1.46859			01:50:00	73.4296
OP4087			0.082					0.561565			01:50:00	28.0782
OP1035			0.145					1.3996			01:50:00	69.9802
OP2033R			0.2245					2.53822			01:50:00	126.911
OP4092			0.117					1.01986			01:50:00	50.9931
OP1015R2			0.224					2.53078			01:50:00	126.539
OP1029R			0.167					1.70579			01:50:00	85.2894
OP2045R			0.6365					10.0666			01:50:00	503.332
OP2039R			0.14					1.33097			01:50:00	66.5485
OP1014R2			0.099					0.781796			01:50:00	39.0898
OP1003R2			0.1					0.794894			01:50:00	39.7447
OP1020R			0.093					0.70354			01:50:00	35.177
OP1039			0.089					0.651684			01:50:00	32.5842
OP1040			0.105					0.860609			01:50:00	43.0305
OP2054R			0.091					0.67758			01:50:00	33.879
OP2030R			0.1765					1.84011			01:50:00	92.0054
OP2035R			0.109					0.913455			01:50:00	45.6727
OP3069R			0.094					0.716543			01:50:00	35.8272
OP1026R			0.129					1.18123			01:50:00	59.0614
OP2038R			0.212					2.35328			01:50:00	117.664
OP2013R2			0.104					0.847436			01:50:00	42.3718
OP1011R2			0.1515					1.48936			01:50:00	74.4678
OP1001R2			0.18					1.88991			01:50:00	94.4957
OP1019R			0.163					1.64961			01:50:00	82.4805
OP1037R				0.129					1.07402		01:50:00	53.701
OP3028R				0.1785					1.70512		01:50:00	85.256
OP2066R				0.1465					1.29221		01:50:00	64.6106
OP2071R				0.211					2.14215		01:50:00	107.108
OP1024R				0.126					1.03718		01:50:00	51.859
OP1042				0.072					0.405726		01:50:00	20.2863
OP3084				0.099					0.713503		01:50:00	35.6752
OP3059R				0.206					2.07378		01:50:00	103.689
OP1006R2				0.118					0.939773		01:50:00	46.9886
OP3086				1.43					38.1914		01:50:00	1909.57
OP1027R				0.1925					1.89123		01:50:00	94.5616
OP2055R				0.1245					1.01882		01:50:00	50.9412
OP3087				0.105					0.784158		01:50:00	39.2079
OP3088				0.093					0.643623		01:50:00	32.1811
OP3085				0.0765					0.455761		01:50:00	22.788
OP2075				0.134					1.13579		01:50:00	56.7896
OP3011R				0.1015					0.74285		01:50:00	37.1425
OP1007R2				0.165					1.52878		01:50:00	76.439
OP1033R				0.109					0.831678		01:50:00	41.5839
OP4096				0.153					1.37465		01:50:00	68.7325
OP1008R2				0.2955					3.35955		01:50:00	167.977
OP1036R				0.341					4.06386		01:50:00	203.193
OP2068R				0.093					0.643623		01:50:00	32.1811
OP2076				0.137					1.17307		01:50:00	58.6537
OP4085R				0.135					1.1482		01:50:00	57.4101
OP3001				0.074					0.427895		01:50:00	21.3948
OP3089				0.207					2.08742		01:50:00	104.371
OP1005R2				0.079					0.483792		01:50:00	24.1896
OP2017R2				0.1915					1.87783		01:50:00	93.8915
OP2077				0.082					0.517641		01:50:00	25.8821
OP3090				0.081					0.506333		01:50:00	25.3166
OP3092				0.074					0.427895		01:50:00	21.3948
OP3093				0.094					0.655214		01:50:00	32.7607
OP4052R				0.143					1.24813		01:50:00	62.4065
OP1028R				0.191					1.87114		01:50:00	93.5568
OP1043				0.229					2.39169		01:50:00	119.585
OP4097				0.086					0.563121		01:50:00	28.1561
OP3076R				0.0975					0.695959		01:50:00	34.798
OP2028R2				0.1175					0.933726		01:50:00	46.6863
OP1045				0.578					8.33477		01:50:00	416.739
OP2062R				0.1695					1.58722		01:50:00	79.3608
OP2065R				0.316					3.67259		01:50:00	183.629
OP2079				0.127					1.04944		01:50:00	52.4721
OP3061R				0.134					1.13579		01:50:00	56.7896
OP1021R				0.112					0.867531		01:50:00	43.3765
OP4098				0.078					0.47256		01:50:00	23.628
OP4099				0.132					1.11103		01:50:00	55.5514
OP4100				0.541					7.59597		01:50:00	379.798
OP1010R2					0.119					0.77135	01:50:00	38.5675
OP2024R2					0.101					0.57568	01:50:00	28.784
OP2025R2					0.1365					0.967641	01:50:00	48.382
OP2060R					0.105					0.61858	01:50:00	30.929
OP1017R					0.6305					8.53901	01:50:00	426.95
OP4101					0.081					0.366768	01:50:00	18.3384
OP1012R2					0.8205					12.6552	01:50:00	632.758
OP1030					0.195					1.66207	01:50:00	83.1037
OP3094					0.128					0.87159	01:50:00	43.5795
OP4018RR					0.173					1.39434	01:50:00	69.7172
OP2023R2					0.156					1.19281	01:50:00	59.6406
OP1038R					0.15					1.12283	01:50:00	56.1416
OP4102					0.127					0.860377	01:50:00	43.0188
OP1046					0.318					3.29577	01:50:00	164.789
OP2020R					0.206					1.79879	01:50:00	89.9397
OP2032R					0.07					0.256471	01:50:00	12.8236
OP2080					0.15					1.12283	01:50:00	56.1416
OP3053R					0.2335					2.14875	01:50:00	107.437
OP3095					0.072					0.276242	01:50:00	13.8121
OP4103					0.079					0.346443	01:50:00	17.3222
OP2081					0.129					0.882821	01:50:00	44.1411
OP4042R					0.436					5.08139	01:50:00	254.07

## Sheet: H3L_seroprevalence
Model: Third order polynomial (cubic)
Fitting Method: Least squares
PID	OD at 450 nm Plate 1	OD at 450 nm Plate 2	OD at 450 nm Plate 3	OD at 450 nm Plate 4	OD at 450 nm Plate 5	AU (Interpolated) Plate 1	AU (Interpolated) Plate 2	AU (Interpolated) Plate 3	AU (Interpolated) Plate 4	AU (Interpolated) Plate 5	Dilution Factor	Final Concentration (AU/mL) (Interpolated) (Averaged)
S1	0.598	0.7245	0.87075	1.035	1.19025	100	100	100	100	100	01:50:00	5000
S2	0.44675	0.538	0.70875	0.74025	0.92975	50	50	50	50	50	01:50:00	2500
S3	0.3025	0.35875	0.449	0.53275	0.578	25	25	25	25	25	01:50:00	1250
S4	0.17275	0.246	0.28425	0.3055	0.425	12.5	12.5	12.5	12.5	12.5	01:50:00	625
S5	0.112	0.115	0.156	0.1875	0.25225	6.25	6.25	6.25	6.25	6.25	01:50:00	312.5
S6	0.08775	0.08125	0.1015	0.12975	0.1505	3.125	3.125	3.125	3.125	3.125	01:50:00	156.25
S7	0.056	0.055	0.073	0.07675	0.09175	1.5625	1.5625	1.5625	1.5625	1.5625	01:50:00	78.125
S8 (Blank)	0.03375	0.0355	0.032	0.037	0.0365	0	0	0	0	0	01:50:00	0
1151	0.3575	0.4385	0.4965	0.6185	0.6795	33.478	33.4239	28.0418	33.6108	28.486	01:50:00	1570.4
1154	0.1435	0.167	0.2255	0.21	0.247	8.84599	8.43814	9.79983	7.08789	6.84674	01:50:00	410.186
1155	0.0905	0.092	0.096	0.1115	0.121	4.25853	3.6606	2.8911	2.8784	2.20921	01:50:00	158.978
1156	0.1485	0.1995	0.1585	0.2435	0.301	9.30034	10.6941	6.12061	8.63438	8.99547	01:50:00	437.449
1157	0.156	0.1775	0.1885	0.2095	0.2425	9.98946	9.15333	7.73817	7.06529	6.67242	01:50:00	406.187
1159	0.096	0.1155	0.1215	0.134	0.138	4.71645	5.09972	4.18697	3.79983	2.80743	01:50:00	206.104
1160	0.1165	0.138	0.134	0.161	0.1925	6.45896	6.52532	4.83296	4.93554	4.78095	01:50:00	275.337
1161	0.0885	0.0855	0.099	0.111	0.121	4.09298	3.271	3.04206	2.85817	2.20921	01:50:00	154.734
1162	0.13	0.126	0.1385	0.173	0.1925	7.63881	5.75895	5.0673	5.45138	4.78095	01:50:00	286.974
1163	0.4745	0.4235	0.579	0.6675	0.652	56.2915	31.4828	35.3336	39.0478	26.6813	01:50:00	1888.37
1164	0.3965	0.4875	0.506	0.6475	0.65	39.8324	40.6786	28.8233	36.7075	26.5535	01:50:00	1725.95
1165	1.423	1.4585	1.633	1.724	1.922	198.973	157.438	233.269	137.15	150.155	01:50:00	8769.85
1166	0.0965	0.0925	0.0985	0.112	0.115	4.75828	3.69071	3.01687	2.89864	1.99995	01:50:00	163.645
1167	0.1185	0.1275	0.147	0.1625	0.178	6.63209	5.85398	5.51259	4.99964	4.24729	01:50:00	272.456
1168	0.2955	0.3525	0.398	0.5195	0.5645	24.9351	23.5357	20.6227	24.9367	21.4657	01:50:00	1154.96
1169	0.1235	0.23	0.1385	0.4235	0.417	7.06741	12.9336	5.0673	18.3345	14.0183	01:50:00	574.211
1170	0.128	0.143	0.1575	0.206	0.2575	7.46233	6.84885	6.06748	6.90747	7.25624	01:50:00	345.424
1192	0.08	0.0845	0.0825	0.102	0.112	3.39507	3.21138	2.21653	2.49585	1.89568	01:50:00	132.145
1193	0.1225	0.1365	0.1515	0.173	0.186	6.98006	6.42875	5.74973	5.45138	4.54093	01:50:00	291.508
1195	0.1215	0.148	0.1605	0.165	0.188	6.89285	7.17493	6.22702	5.10671	4.61464	01:50:00	300.161
1198	0.063	0.071	0.0765	0.083	0.0915	2.02585	2.41446	1.91919	1.74181	1.18951	01:50:00	92.9083
1199	0.0875	0.0905	0.1015	0.112	0.112	4.0104	3.57037	3.16817	2.89864	1.89568	01:50:00	155.433
1650	0.1745	0.145	0.1685	0.2165	0.229	11.7301	6.97898	6.65466	7.38293	6.15362	01:50:00	389.003
1651	0.38	0.3965	0.46	0.508	0.5505	37.0308	28.2441	25.1563	24.0705	20.6945	01:50:00	1351.96
1652	0.0735	0.0855	0.0905	0.114	0.121	2.86743	3.271	2.61533	2.97971	2.20921	01:50:00	139.427
1653	0.1125	0.1285	0.1385	0.161	0.1715	6.11441	5.91746	5.0673	4.93554	4.01013	01:50:00	260.448
1654	0.0895	0.0985	0.1075	0.145	0.151	4.17569	4.05379	3.47193	4.25846	3.27032	01:50:00	192.302
1655	0.1485	0.175	0.1565	0.2295	0.263	9.30034	8.9819	6.0144	7.98018	7.47229	01:50:00	397.491
1656	0.152	0.142	0.1575	0.1715	0.191	9.62078	6.78394	6.06748	5.38651	4.72544	01:50:00	325.842
1657	0.0675	0.0725	0.079	0.0865	0.091	2.38492	2.50228	2.0429	1.87962	1.17242	01:50:00	99.8216
1660	0.1285	0.1665	0.1965	0.22	0.255	7.50639	8.40439	8.1775	7.54278	7.15839	01:50:00	387.895
1661	0.1485	0.1535	0.1675	0.202	0.213	9.30034	7.53662	6.60103	6.72793	5.54661	01:50:00	357.125
AOC080	0.1605					10.4074					01:50:00	520.371
AOH079	0.1105					5.94298					01:50:00	297.149
AOC030HD	0.568					87.9898					01:50:00	4399.49
AYC077	0.3205					28.1893					01:50:00	1409.46
AYC084	0.1445					8.93654					01:50:00	446.827
AOH076	0.567					87.5814					01:50:00	4379.07
AYC094	0.1205					6.80578					01:50:00	340.289
AYC105	0.131					7.72728					01:50:00	386.364
AOC113	0.2415					18.5944					01:50:00	929.72
AYC109	0.1875					12.99					01:50:00	649.499
AYC110	0.0765					3.11031					01:50:00	155.516
AOC108	0.171					11.3962					01:50:00	569.809
AOC120	0.1455					9.02725					01:50:00	451.363
AYC112	0.136					8.17187					01:50:00	408.594
AOH024HD	0.0795					3.3543					01:50:00	167.715
AOH029HD	0.237					18.1021					01:50:00	905.106
AOH158	0.2265					16.9725					01:50:00	848.623
AOC097HD	0.3225					28.4599					01:50:00	1422.99
AYH127HD	0.1035					5.34732					01:50:00	267.366
AOH037HD	0.2985					25.3137					01:50:00	1265.68
AOH096HD	0.24					18.4297					01:50:00	921.487
AOH153HD	0.3185					27.9203					01:50:00	1396.01
AYH157	0.0885					4.09298					01:50:00	204.649
AOH042HD	0.2255					16.8662					01:50:00	843.312
AYH162	0.1445					8.93654					01:50:00	446.827
AYH155	0.1475					9.20915					01:50:00	460.457
AYH156	0.1755					11.8259					01:50:00	591.295
AYH160	0.1175					6.54545					01:50:00	327.273
AYH161	0.2035					14.5853					01:50:00	729.267
AOC140HD	0.0665					2.30492					01:50:00	115.246
AYH166	0.08					3.39507					01:50:00	169.754
AOC041HD	0.111					5.98579					01:50:00	299.289
AOC133HD	0.138					8.35078					01:50:00	417.539
AOH036HD	0.2735					22.2486					01:50:00	1112.43
AYH055HD	0.136					8.17187					01:50:00	408.594
AYH151HD	0.1235					7.06741					01:50:00	353.371
AYH167	0.0995					5.00992					01:50:00	250.496
AOC073HD	0.13					7.63881					01:50:00	381.941
AOH169	0.169					11.2064					01:50:00	560.318
AOC170	0.1185					6.63209					01:50:00	331.604
AOH071HD	0.1045					5.432					01:50:00	271.6
AOH168	0.2335					17.7226					01:50:00	886.132
AOH172	0.1795					12.211					01:50:00	610.548
AOH174	0.3535					32.8752					01:50:00	1643.76
AYH159	0.0895					4.17569					01:50:00	208.785
AOC171	0.3745					36.1355					01:50:00	1806.77
AYH065HD	0.0945					4.59117					01:50:00	229.559
AOC127HD	0.1215					6.89285					01:50:00	344.642
AOH173		0.375					25.865				01:50:00	1293.25
AOH177		0.1845					9.63722				01:50:00	481.861
AYH176		0.1615					8.06845				01:50:00	403.423
AOC111HD		0.5505					53.1019				01:50:00	2655.1
AOH030HD		0.2535					14.7505				01:50:00	737.527
AOH072HD		0.4205					31.1075				01:50:00	1555.38
AYH184		0.117					5.19326				01:50:00	259.663
AOH082HD		0.2					10.7298				01:50:00	536.491
AOH100HD		0.0735					2.56093				01:50:00	128.047
AOH178		0.2255					12.5951				01:50:00	629.753
AOH179		0.0915					3.6305				01:50:00	181.525
AOH075HD		0.1075					4.60429				01:50:00	230.215
AYH102HD		0.116					5.13088				01:50:00	256.544
AYH114HD		0.407					29.4677				01:50:00	1473.39
AYH175		0.1645					8.26968				01:50:00	413.484
AOC117HD		0.2395					13.6579				01:50:00	682.896
AYH165		0.0985					4.05379				01:50:00	202.689
AOH182		0.232					13.0849				01:50:00	654.247
AYH181		0.9155					124.704				01:50:00	6235.2
AOC183		0.3555					23.8376				01:50:00	1191.88
AYC034HD		0.0915					3.6305				01:50:00	181.525
AOH041HD		0.2465					14.2004				01:50:00	710.019
AOH078HD		0.371					25.4396				01:50:00	1271.98
AOH126HD		0.2275					12.7452				01:50:00	637.258
AYH189		0.1835					9.56774				01:50:00	478.387
AOC146HD		0.166					8.37067				01:50:00	418.534
AOC093HD		0.2745					16.4498				01:50:00	822.492
AOH115HD		0.1625					8.13542				01:50:00	406.771
AYC044HD		0.1515					7.40473				01:50:00	370.237
AYC107HD		0.0685					2.26849				01:50:00	113.425
AYC067HD		0.159					7.90152				01:50:00	395.076
AOC092HD		0.171					8.70911				01:50:00	435.456
AOH192		0.1275					5.85398				01:50:00	292.699
AOH190		0.3895					27.4517				01:50:00	1372.58
AOH193		0.241					13.7735				01:50:00	688.676
AOC194		0.1475					7.14221				01:50:00	357.11
AOH124HD		0.1715					8.74311				01:50:00	437.156
AYC047HD		0.5675					57.3295				01:50:00	2866.48
AOH195		0.782					109.468				01:50:00	5473.4
AOH068HD		0.3725					25.5985				01:50:00	1279.93
AYC095HD		0.1715					8.74311				01:50:00	437.156
AOC201		0.418					30.7979				01:50:00	1539.89
AYC083HD		0.092					3.6606				01:50:00	183.03
AOH202		0.8815					121.405				01:50:00	6070.24
AOC199		0.651					82.4513				01:50:00	4122.57
AOC200		0.0835					3.15184				01:50:00	157.592
AOC121HD		1.1105					139.523				01:50:00	6976.15
AYC053HD		0.1385					6.55756				01:50:00	327.878
AOH070HD			0.2045					8.62032			01:50:00	431.016
AOC206			0.3425					16.8892			01:50:00	844.459
AOH209			0.0695					1.57419			01:50:00	78.7094
AYH208			0.1255					4.3929			01:50:00	219.645
AOC207			0.161					6.25365			01:50:00	312.683
AYC116HD			0.129					4.57369			01:50:00	228.685
AOC144HD			0.293					13.7738			01:50:00	688.688
AYC211			0.1075					3.47193			01:50:00	173.597
OP3077			0.1645					6.44044			01:50:00	322.022
OP4078			0.0905					2.61533			01:50:00	130.767
OP4062			0.0855					2.36576			01:50:00	118.288
OP4080			0.203					8.53702			01:50:00	426.851
OP4064			0.1045					3.31985			01:50:00	165.993
OP3079			0.1305					4.65135			01:50:00	232.568
OP3078			0.1					3.09247			01:50:00	154.624
OP3080			0.149					5.61786			01:50:00	280.893
OP4081			0.1405					5.17176			01:50:00	258.588
OP4082			0.5625					33.775			01:50:00	1688.75
OP4083			0.2915					13.6822			01:50:00	684.109
OP4084			0.1525					5.80257			01:50:00	290.128
OP4019R			0.755					57.5913			01:50:00	2879.56
OP4089			0.2155					9.23502			01:50:00	461.751
OP3083			0.122					4.21267			01:50:00	210.634
OP4093			0.1075					3.47193			01:50:00	173.597
OP3081			0.1					3.09247			01:50:00	154.624
OP4087			0.1585					6.12061			01:50:00	306.03
OP1035			0.1945					8.06735			01:50:00	403.367
OP2033R			0.2725					12.5356			01:50:00	626.779
OP4092			0.0945					2.81576			01:50:00	140.788
OP1015R2			0.301					14.2649			01:50:00	713.244
OP1029R			0.587					36.1104			01:50:00	1805.52
OP2045R			0.7975					66.2217			01:50:00	3311.09
OP2039R			0.153					5.829			01:50:00	291.45
OP1014R2			0.1525					5.80257			01:50:00	290.128
OP1003R2			0.1095					3.57354			01:50:00	178.677
OP1020R			0.1055					3.3705			01:50:00	168.525
OP1039			0.1255					4.3929			01:50:00	219.645
OP1040			0.1665					6.54745			01:50:00	327.372
OP2054R			0.1155					3.87945			01:50:00	193.972
OP2030R			1.646					233.933			01:50:00	11696.6
OP2035R			0.091					2.64035			01:50:00	132.018
OP3069R			0.1415					5.22407			01:50:00	261.203
OP1026R			0.1855					7.57431			01:50:00	378.715
OP2038R			0.254					11.4422			01:50:00	572.111
OP2013R2			0.1045					3.31985			01:50:00	165.993
OP1011R2			0.1425					5.27642			01:50:00	263.821
OP1001R2			0.1705					6.76208			01:50:00	338.104
OP1019R			0.2665					12.1785			01:50:00	608.927
OP1037R				0.198					6.54925		01:50:00	327.463
OP3028R				0.129					3.59316		01:50:00	179.658
OP2066R				0.228					7.91077		01:50:00	395.539
OP2071R				0.213					7.22377		01:50:00	361.189
OP1024R				0.555					27.773		01:50:00	1388.65
OP1042				0.1					2.41578		01:50:00	120.789
OP3084				0.115					3.0203		01:50:00	151.015
OP3059R				0.255					9.18064		01:50:00	459.032
OP1006R2				0.323					12.5917		01:50:00	629.584
OP3086				0.7545					52.0091		01:50:00	2600.45
OP1027R				0.103					2.53594		01:50:00	126.797
OP2055R				0.273					10.0525		01:50:00	502.624
OP3087				0.2595					9.39665		01:50:00	469.832
OP3088				0.112					2.89864		01:50:00	144.932
OP3085				0.123					3.34661		01:50:00	167.33
OP2075				0.4865					22.5117		01:50:00	1125.59
OP3011R				0.164					5.06384		01:50:00	253.192
OP1007R2				0.135					3.8413		01:50:00	192.065
OP1033R				0.1665					5.17109		01:50:00	258.555
OP4096				0.158					4.80767		01:50:00	240.383
OP1008R2				0.3785					15.6433		01:50:00	782.164
OP1036R				0.547					27.1109		01:50:00	1355.54
OP2068R				0.1185					3.16272		01:50:00	158.136
OP2076				0.206					6.90747		01:50:00	345.374
OP4085R				0.16					4.89287		01:50:00	244.643
OP3001				0.1995					6.61616		01:50:00	330.808
OP3089				0.437					19.1859		01:50:00	959.294
OP1005R2				0.13					3.6344		01:50:00	181.72
OP2017R2				0.438					19.2498		01:50:00	962.492
OP2077				0.107					2.69672		01:50:00	134.836
OP3090				0.237					8.32919		01:50:00	416.46
OP3092				0.172					5.40812		01:50:00	270.406
OP3093				0.1165					3.08127		01:50:00	154.064
OP4052R				0.24					8.46973		01:50:00	423.487
OP1028R				0.574					29.4052		01:50:00	1470.26
OP1043				0.3385					13.4173		01:50:00	670.865
OP4097				0.126					3.46968		01:50:00	173.484
OP3076R				0.161					4.93554		01:50:00	246.777
OP2028R2				0.143					4.17466		01:50:00	208.733
OP1045				0.201					6.68318		01:50:00	334.159
OP2062R				0.372					15.2716		01:50:00	763.582
OP2065R				0.397					16.7238		01:50:00	836.191
OP2079				0.4395					19.346		01:50:00	967.299
OP3061R				0.3325					13.0954		01:50:00	654.77
OP1021R				0.205					6.86251		01:50:00	343.125
OP4098				0.118					3.14234		01:50:00	157.117
OP4099				0.278					10.2984		01:50:00	514.922
OP4100				0.255					9.18064		01:50:00	459.032
OP1010R2					0.127					2.41944	01:50:00	120.972
OP2024R2					0.178					4.24729	01:50:00	212.364
OP2025R2					0.125					2.34926	01:50:00	117.463
OP2060R					0.1735					4.08296	01:50:00	204.148
OP1017R					0.647					26.3626	01:50:00	1318.13
OP4101					0.128					2.45458	01:50:00	122.729
OP1012R2					0.303					9.07716	01:50:00	453.858
OP1030					0.126					2.38434	01:50:00	119.217
OP3094					0.0925					1.22371	01:50:00	61.1853
OP4018RR					0.19					4.68848	01:50:00	234.424
OP2023R2					0.334					10.3639	01:50:00	518.197
OP1038R					0.173					4.06474	01:50:00	203.237
OP4102					0.156					3.44963	01:50:00	172.482
OP1046					0.266					7.5906	01:50:00	379.53
OP2020R					0.3075					9.26154	01:50:00	463.077
OP2032R					0.0975					1.39506	01:50:00	69.7532
OP2080					0.1815					4.37551	01:50:00	218.776
OP3053R					0.77					35.1703	01:50:00	1758.52
OP3095					0.125					2.34926	01:50:00	117.463
OP4103					0.106					1.68786	01:50:00	84.393
OP2081					0.15					3.23454	01:50:00	161.727
OP4042R					0.457					15.9034	01:50:00	795.17

## Sheet: I1L_seroprevalence
Model: Third order polynomial (cubic)
Fitting Method: Least squares
PID	OD at 450 nm Plate 1	OD at 450 nm Plate 2	OD at 450 nm Plate 3	OD at 450 nm Plate 4	OD at 450 nm Plate 5	AU (Interpolated) Plate 1	AU (Interpolated) Plate 2	AU (Interpolated) Plate 3	AU (Interpolated) Plate 4	AU (Interpolated) Plate 5	Dilution Factor	Final Concentration (AU/mL) (Interpolated) (Averaged)
S1	0.96575	1.004	1.32125	1.27825	1.137	100	100	100	100	100	01:50:00	5000
S2	0.655	0.696	0.9175	0.866	0.82875	50	50	50	50	50	01:50:00	2500
S3	0.385	0.4105	0.56975	0.56025	0.56475	25	25	25	25	25	01:50:00	1250
S4	0.2275	0.26025	0.32225	0.34425	0.3345	12.5	12.5	12.5	12.5	12.5	01:50:00	625
S5	0.13525	0.146	0.182	0.196	0.203	6.25	6.25	6.25	6.25	6.25	01:50:00	312.5
S6	0.08525	0.099	0.1115	0.11975	0.12375	3.125	3.125	3.125	3.125	3.125	01:50:00	156.25
S7	0.058	0.068	0.06775	0.08	0.088	1.5625	1.5625	1.5625	1.5625	1.5625	01:50:00	78.125
S8 (Blank)	0.0315	0.04	0.031	0.03825	0.0395	0	0	0	0	0	01:50:00	0
1151	0.2175	0.244	0.304	0.2965	0.2795	12.029	12.3208	11.5231	10.5741	9.63631	01:50:00	560.833
1154	0.2675	0.31	0.419	0.5065	0.354	15.6033	16.8046	17.059	21.4408	13.165	01:50:00	840.727
1155	0.2965	0.2915	0.406	0.448	0.4445	17.7444	15.5221	16.4073	18.1375	17.9122	01:50:00	857.235
1156	0.294	0.3275	0.4245	0.4275	0.4165	17.5578	18.0373	17.3368	17.0361	16.3819	01:50:00	863.499
1157	0.701	0.7495	0.947	0.901	1.013	55.4997	56.5205	52.6126	54.0911	81.4085	01:50:00	3001.32
1159	0.3695	0.4235	0.4635	0.579	0.5365	23.3796	25.1716	19.3447	25.9146	23.4139	01:50:00	1172.24
1160	2.0615	2.35	2.3385	2.1825	2.3115	355.928	303.742	185.082	147.456	159.389	01:50:00	11516
1161	0.157	0.2045	0.234	0.271	0.2665	7.88516	9.7522	8.38205	9.41658	9.05026	01:50:00	444.863
1162	0.1345	0.1535	0.186	0.1765	0.1715	6.3906	6.55075	6.31588	5.36303	4.99737	01:50:00	296.176
1163	0.2735	0.305	0.3495	0.369	0.368	16.0421	16.4559	13.6537	14.0353	13.8635	01:50:00	740.505
1164	0.1635	0.173	0.196	0.216	0.215	8.32147	7.7602	6.74078	7.0147	6.80553	01:50:00	366.427
1165	0.5025	0.5745	0.603	0.6345	0.5935	34.733	37.9821	27.1404	29.681	27.2741	01:50:00	1568.11
1166	0.132	0.1455	0.17	0.212	0.19	6.22602	6.05962	5.64191	6.84477	5.7571	01:50:00	305.294
1167	0.284	0.2835	0.3565	0.412	0.3585	16.8151	14.9739	13.9882	16.2212	13.3882	01:50:00	753.866
1168	0.3825	0.3515	0.413	0.481	0.453	24.4233	19.76	16.7573	19.9703	18.3888	01:50:00	992.997
1169	0.1265	0.1305	0.158	0.1855	0.1795	5.86496	5.14648	5.14109	5.73428	5.32426	01:50:00	272.111
1170	0.212	0.2375	0.3095	0.3195	0.3065	11.6444	11.8925	11.7767	11.6438	10.8805	01:50:00	578.379
1192	0.1755	0.2045	0.2695	0.276	0.2755	9.13244	9.7522	9.95517	9.64125	9.45511	01:50:00	479.362
1193	0.2475	0.285	0.3445	0.371	0.38	14.1564	15.0764	13.416	14.1346	14.472	01:50:00	712.553
1195	0.1405	0.173	0.1765	0.2335	0.1755	6.7868	7.7602	5.91485	7.76553	5.16051	01:50:00	333.879
1198	0.151	0.1725	0.212	0.2445	0.2455	7.48424	7.72897	7.42663	8.24376	8.1205	01:50:00	390.041
1199	0.13	0.1555	0.1755	0.22	0.1855	6.09456	6.67399	5.87278	7.18525	5.57106	01:50:00	313.976
1650	0.1375	0.164	0.1905	0.206	0.195	6.58849	7.1998	6.50673	6.59102	5.96474	01:50:00	328.508
1651	0.257	0.333	0.436	0.4905	0.463	14.8408	18.4287	17.9219	20.5124	18.9571	01:50:00	906.608
1652	0.1505	0.1725	0.2265	0.214	0.227	7.45091	7.72897	8.0547	6.92965	7.31805	01:50:00	374.823
1653	0.209	0.2165	0.2575	0.3585	0.2655	11.4353	10.524	9.41897	13.5173	9.00551	01:50:00	539.011
1654	0.1045	0.115	0.1345	0.15	0.1465	4.43454	4.21325	4.17158	4.28656	3.99139	01:50:00	210.973
1655	0.155	0.189	0.216	0.285	0.2435	7.75133	8.76598	7.59927	10.0484	8.03301	01:50:00	421.98
1656	0.1295	0.1475	0.183	0.1995	0.2035	6.06173	6.18213	6.18896	6.31767	6.32007	01:50:00	310.706
1657	0.086	0.1025	0.111	0.127	0.1205	3.24835	3.46813	3.21654	3.37167	2.96915	01:50:00	162.739
1660	0.1245	0.133	0.2045	0.3305	0.1905	5.73401	5.29798	7.10421	12.1644	5.77782	01:50:00	360.784
1661	0.1585	0.185	0.222	0.2305	0.2285	7.98566	8.51338	7.85911	7.63595	7.38255	01:50:00	393.767
AOC080	0.1945					10.4314					01:50:00	521.568
AOH079	0.163					8.28783					01:50:00	414.392
AOC030HD	0.1345					6.3906					01:50:00	319.53
AYC077	0.2025					10.9839					01:50:00	549.194
AYC084	0.0975					3.98395					01:50:00	199.197
AOH076	0.3235					19.786					01:50:00	989.302
AYC094	0.152					7.55094					01:50:00	377.547
AYC105	0.2195					12.1693					01:50:00	608.464
AOC113	0.2455					14.013					01:50:00	700.649
AYC109	0.1455					7.11826					01:50:00	355.913
AYC110	0.1955					10.5002					01:50:00	525.012
AOC108	0.3345					20.6318					01:50:00	1031.59
AOC120	0.1405					6.7868					01:50:00	339.34
AYC112	0.195					10.4658					01:50:00	523.29
AOH024HD	0.1155					5.14701					01:50:00	257.351
AOH029HD	0.3725					23.6194					01:50:00	1180.97
AOH158	0.2525					14.5159					01:50:00	725.796
AOC097HD	0.253					14.552					01:50:00	727.598
AYH127HD	0.239					13.5485					01:50:00	677.424
AOH037HD	0.93					91.6124					01:50:00	4580.62
AOH096HD	0.4365					28.9032					01:50:00	1445.16
AOH153HD	0.5875					42.9345					01:50:00	2146.72
AYH157	0.0985					4.04819					01:50:00	202.409
AOH042HD	1.219					250.31					01:50:00	12515.5
AYH162	0.1345					6.3906					01:50:00	319.53
AYH155	0.1135					5.01707					01:50:00	250.853
AYH156	0.1795					9.40437					01:50:00	470.218
AYH160	0.1645					8.38877					01:50:00	419.439
AYH161	0.2345					13.2283					01:50:00	661.416
AOC140HD	0.0895					3.47162					01:50:00	173.581
AYH166	0.0685					2.13986					01:50:00	106.993
AOC041HD	0.255					14.6962					01:50:00	734.812
AOC133HD	0.0975					3.98395					01:50:00	199.197
AOH036HD	0.4145					27.0489					01:50:00	1352.44
AYH055HD	0.2155					11.889					01:50:00	594.448
AYH151HD	0.6565					50.3119					01:50:00	2515.59
AYH167	0.1545					7.7179					01:50:00	385.895
AOC073HD	0.1695					8.72606					01:50:00	436.303
AOH169	0.291					17.3343					01:50:00	866.716
AOC170	0.1245					5.73401					01:50:00	286.701
AOH071HD	0.4					25.8489					01:50:00	1292.45
AOH168	0.1385					6.65454					01:50:00	332.727
AOH172	0.0985					4.04819					01:50:00	202.409
AOH174	0.281					16.5936					01:50:00	829.678
AYH159	0.0905					3.53551					01:50:00	176.776
AOC171	0.3605					22.6646					01:50:00	1133.23
AYH065HD	0.1595					8.05273					01:50:00	402.636
AOC127HD	0.269					15.7128					01:50:00	785.641
AOH173		0.905					79.1738				01:50:00	3958.69
AOH177		0.1995					9.43277				01:50:00	471.638
AYH176		0.483					29.9557				01:50:00	1497.78
AOC111HD		0.29					15.419				01:50:00	770.951
AOH030HD		0.376					21.5589				01:50:00	1077.95
AOH072HD		0.169					7.51067				01:50:00	375.533
AYH184		0.1565					6.73567				01:50:00	336.784
AOH082HD		0.2105					10.1372				01:50:00	506.859
AOH100HD		1.6075					249.312				01:50:00	12465.6
AOH178		0.3335					18.4644				01:50:00	923.22
AOH179		0.114					4.1534				01:50:00	207.67
AOH075HD		0.2125					10.2659				01:50:00	513.296
AYH102HD		0.1145					4.18332				01:50:00	209.166
AYH114HD		0.3765					21.5961				01:50:00	1079.8
AYH175		0.156					6.70482				01:50:00	335.241
AOC117HD		0.4055					23.7823				01:50:00	1189.12
AYH165		0.1495					6.30482				01:50:00	315.241
AOH182		0.6895					49.5733				01:50:00	2478.67
AYH181		0.416					24.5896				01:50:00	1229.48
AOC183		0.96					89.7953				01:50:00	4489.76
AYC034HD		0.1305					5.14648				01:50:00	257.324
AOH041HD		0.706					51.4118				01:50:00	2570.59
AOH078HD		0.229					11.3358				01:50:00	566.789
AOH126HD		0.6095					41.3082				01:50:00	2065.41
AYH189		0.1195					4.48312				01:50:00	224.156
AOC146HD		0.5475					35.5192				01:50:00	1775.96
AOC093HD		1.007					100.714				01:50:00	5035.72
AOH115HD		0.2915					15.5221				01:50:00	776.105
AYC044HD		0.2125					10.2659				01:50:00	513.296
AYC107HD		0.062					1.09806				01:50:00	54.9028
AYC067HD		0.161					7.01384				01:50:00	350.692
AOC092HD		0.5305					34.0109				01:50:00	1700.55
AOH192		0.117					4.33309				01:50:00	216.654
AOH190		0.496					31.0434				01:50:00	1552.17
AOH193		0.246					12.453				01:50:00	622.652
AOC194		0.759					57.6918				01:50:00	2884.59
AOH124HD		0.2635					13.6196				01:50:00	680.979
AYC047HD		0.472					29.0477				01:50:00	1452.39
AOH195		0.2775					14.5652				01:50:00	728.258
AOH068HD		0.2585					13.2845				01:50:00	664.227
AYC095HD		0.1115					4.00395				01:50:00	200.198
AOC201		0.2845					15.0422				01:50:00	752.11
AYC083HD		0.15					6.33552				01:50:00	316.776
AOH202		0.89					76.5818				01:50:00	3829.09
AOC199		0.2525					12.8844				01:50:00	644.218
AOC200		0.1135					4.12349				01:50:00	206.175
AOC121HD		0.5945					39.8634				01:50:00	1993.17
AYC053HD		0.202					9.59233				01:50:00	479.616
AOH070HD			0.94					51.9634			01:50:00	2598.17
AOC206			1.3965					111.171			01:50:00	5558.53
AOH209			0.219					7.72906			01:50:00	386.453
AYH208			0.342					13.2974			01:50:00	664.87
AOC207			0.2195					7.75071			01:50:00	387.536
AYC116HD			0.231					8.25091			01:50:00	412.545
AOC144HD			0.236					8.46963			01:50:00	423.482
AYC211			0.2045					7.10421			01:50:00	355.211
OP3077			0.195					6.69816			01:50:00	334.908
OP4078			0.0965					2.63427			01:50:00	131.713
OP4062			0.2065					7.19003			01:50:00	359.501
OP4080			0.173					5.76774			01:50:00	288.387
OP4064			0.1325					4.08974			01:50:00	204.487
OP3079			0.329					12.6846			01:50:00	634.231
OP3078			0.167					5.51634			01:50:00	275.817
OP3080			1.0315					61.0684			01:50:00	3053.42
OP4081			0.1835					6.2101			01:50:00	310.505
OP4082			0.4525					18.7715			01:50:00	938.576
OP4083			0.2005					6.93293			01:50:00	346.646
OP4084			0.2415					8.71112			01:50:00	435.556
OP4019R			1.031					61.0148			01:50:00	3050.74
OP4089			0.9955					57.3195			01:50:00	2865.97
OP3083			0.554					24.2829			01:50:00	1214.14
OP4093			0.2035					7.06135			01:50:00	353.067
OP3081			0.121					3.6212			01:50:00	181.06
OP4087			0.1355					4.21253			01:50:00	210.627
OP1035			0.3075					11.6844			01:50:00	584.219
OP2033R			0.2715					10.045			01:50:00	502.25
OP4092			0.1805					6.08339			01:50:00	304.17
OP1015R2			0.2115					7.40509			01:50:00	370.254
OP1029R			0.3					11.3392			01:50:00	566.962
OP2045R			0.902					48.5605			01:50:00	2428.02
OP2039R			0.165					5.43276			01:50:00	271.638
OP1014R2			0.1335					4.13064			01:50:00	206.532
OP1003R2			0.107					3.05539			01:50:00	152.769
OP1020R			0.1005					2.79437			01:50:00	139.719
OP1039			0.1235					3.72277			01:50:00	186.138
OP1040			0.4525					18.7715			01:50:00	938.576
OP2054R			0.2775					10.3152			01:50:00	515.762
OP2030R			0.2725					10.09			01:50:00	504.498
OP2035R			0.202					6.9971			01:50:00	349.855
OP3069R			0.2265					8.0547			01:50:00	402.735
OP1026R			0.339					13.1555			01:50:00	657.773
OP2038R			0.352					13.773			01:50:00	688.65
OP2013R2			0.2255					8.01119			01:50:00	400.559
OP1011R2			0.2685					9.91031			01:50:00	495.516
OP1001R2			0.197					6.78343			01:50:00	339.172
OP1019R			0.2055					7.14711			01:50:00	357.355
OP1037R				0.1405					3.90653		01:50:00	195.327
OP3028R				0.106					2.5514		01:50:00	127.57
OP2066R				0.174					5.26042		01:50:00	263.021
OP2071R				0.484					20.1407		01:50:00	1007.04
OP1024R				0.1535					4.42734		01:50:00	221.367
OP1042				0.175					5.30143		01:50:00	265.072
OP3084				0.128					3.41109		01:50:00	170.554
OP3059R				0.192					6.00424		01:50:00	300.212
OP1006R2				0.1515					4.34684		01:50:00	217.342
OP3086				0.902					54.2087		01:50:00	2710.44
OP1027R				0.2635					9.08162		01:50:00	454.081
OP2055R				0.719					36.1256		01:50:00	1806.28
OP3087				0.2755					9.61873		01:50:00	480.937
OP3088				0.327					11.9981		01:50:00	599.906
OP3085				0.3295					12.1168		01:50:00	605.842
OP2075				0.189					5.87945		01:50:00	293.972
OP3011R				0.444					17.9205		01:50:00	896.023
OP1007R2				0.296					10.5511		01:50:00	527.554
OP1033R				0.215					6.97216		01:50:00	348.608
OP4096				0.1525					4.38707		01:50:00	219.354
OP1008R2				0.461					18.8504		01:50:00	942.522
OP1036R				0.282					9.91231		01:50:00	495.616
OP2068R				0.125					3.29294		01:50:00	164.647
OP2076				0.264					9.10387		01:50:00	455.194
OP4085R				0.1855					5.73428		01:50:00	286.714
OP3001				0.096					2.16568		01:50:00	108.284
OP3089				1.383					108.868		01:50:00	5443.42
OP1005R2				0.1215					3.15548		01:50:00	157.774
OP2017R2				0.311					11.2455		01:50:00	562.277
OP2077				0.2115					6.82357		01:50:00	341.178
OP3090				0.14					3.88662		01:50:00	194.331
OP3092				0.141					3.92646		01:50:00	196.323
OP3093				0.0915					1.99311		01:50:00	99.6553
OP4052R				0.102					2.39674		01:50:00	119.837
OP1028R				0.3195					11.6438		01:50:00	582.19
OP1043				0.1925					6.02507		01:50:00	301.253
OP4097				0.163					4.81157		01:50:00	240.579
OP3076R				0.115					2.90122		01:50:00	145.061
OP2028R2				0.1295					3.47027		01:50:00	173.513
OP1045				0.131					3.52953		01:50:00	176.476
OP2062R				0.2045					6.5278		01:50:00	326.39
OP2065R				0.5725					25.4942		01:50:00	1274.71
OP2079				2.143					146.139		01:50:00	7306.93
OP3061R				0.1215					3.15548		01:50:00	157.774
OP1021R				0.9555					60.7997		01:50:00	3039.98
OP4098				0.3185					11.5968		01:50:00	579.838
OP4099				0.451					18.301		01:50:00	915.051
OP4100				0.159					4.64941		01:50:00	232.47
OP1010R2					0.492					20.654	01:50:00	1032.7
OP2024R2					0.113					2.67863	01:50:00	133.932
OP2025R2					0.247					8.18624	01:50:00	409.312
OP2060R					0.1555					4.35087	01:50:00	217.544
OP1017R					0.2925					10.2307	01:50:00	511.536
OP4101					0.1335					3.4773	01:50:00	173.865
OP1012R2					0.2995					10.5543	01:50:00	527.717
OP1030					0.1305					3.35951	01:50:00	167.976
OP3094					0.1185					2.89149	01:50:00	144.575
OP4018RR					0.127					3.22249	01:50:00	161.125
OP2023R2					0.2165					6.86926	01:50:00	343.463
OP1038R					0.2475					8.20817	01:50:00	410.409
OP4102					0.1605					4.55187	01:50:00	227.594
OP1046					0.397					15.3502	01:50:00	767.508
OP2020R					0.2445					8.07673	01:50:00	403.837
OP2032R					0.751					40.7439	01:50:00	2037.19
OP2080					0.1765					5.20139	01:50:00	260.069
OP3053R					0.7085					36.5822	01:50:00	1829.11
OP3095					0.1					2.17954	01:50:00	108.977
OP4103					0.0865					1.66713	01:50:00	83.3564
OP2081					0.1025					2.27509	01:50:00	113.754
OP4042R					0.164					4.69313	01:50:00	234.656

## Sheet: E8L_seroprevalence
Model: Sigmoidal, 4PL
Fitting Method: Least squares
PID	OD at 450 nm Plate 1	OD at 450 nm Plate 2	OD at 450 nm Plate 3	OD at 450 nm Plate 4	OD at 450 nm Plate 5	AU (Interpolated) Plate 1	AU (Interpolated) Plate 2	AU (Interpolated) Plate 3	AU (Interpolated) Plate 4	AU (Interpolated) Plate 5	Dilution Factor	Final Concentration (AU/mL) (Interpolated) (Averaged)
S1	1.5205	1.69675	1.83825	1.96275	2.0895	100	100	100	100	100	01:50:00	5000
S2	1.34525	1.41225	1.6575	1.68625	1.784	50	50	50	50	50	01:50:00	2500
S3	1.05975	1.09075	1.27025	1.379	1.5255	25	25	25	25	25	01:50:00	1250
S4	0.84075	0.85325	0.958	1.04975	1.19075	12.5	12.5	12.5	12.5	12.5	01:50:00	625
S5	0.54	0.58275	0.69875	0.7245	0.766	6.25	6.25	6.25	6.25	6.25	01:50:00	312.5
S6	0.35925	0.384	0.4705	0.5085	0.5725	3.125	3.125	3.125	3.125	3.125	01:50:00	156.25
S7	0.21475	0.22825	0.269	0.31125	0.31525	1.5625	1.5625	1.5625	1.5625	1.5625	01:50:00	78.125
S8 (Blank)	0.03975	0.03425	0.0395	0.03375	0.03975	0	0	0	0	0	01:50:00	0
1151	0.2785	0.35	0.442	0.4795	0.5475	2.19169	2.68148	3.03638	2.9739	3.24329	1:50	141.267
1154	0.507	0.655	0.674	0.707	0.7615	5.4214	7.96635	6.14368	5.80019	5.57832	1:50	309.099
1155	0.0675	0.065	0.079	0.083	0.0835	0.197221	0.140604	0.156325	0.154909	0.164251	1:50	8.1331
1156	0.7725	0.8695	1.018	0.9995	1.1325	11.3616	14.0043	13.7035	11.4315	11.9768	1:50	624.778
1157	0.0725	0.0775	0.094	0.1035	0.0995	0.233713	0.203661	0.229369	0.239267	0.230141	1:50	11.3615
1159	0.3935	0.4225	0.4975	0.524	0.5645	3.65604	3.66918	3.67547	3.44609	3.40345	1:50	178.502
1160	0.069	0.0755	0.091	0.094	0.0995	0.20809	0.19316	0.214312	0.199069	0.230141	1:50	10.4477
1161	0.07	0.0625	0.081	0.09	0.0915	0.215374	0.128767	0.165728	0.182704	0.196702	1:50	8.89275
1162	0.0765	0.086	0.096	0.1125	0.11	0.26342	0.249926	0.239524	0.278989	0.275421	1:50	13.0728
1163	0.254	0.28	0.323	0.3545	0.3815	1.91597	1.86222	1.85295	1.82605	1.87033	1:50	93.2753
1164	0.382	0.465	0.5005	0.589	0.6225	3.49607	4.31882	3.71172	4.2021	3.9804	1:50	197.091
1165	0.109	0.121	0.144	0.1465	0.17	0.519338	0.465513	0.50814	0.442185	0.560494	1:50	24.9567
1166	0.062	0.0715	0.077	0.0845	0.0795	0.15798	0.172617	0.147034	0.160772	0.148423	1:50	7.86826
1167	0.3795	0.419	0.528	0.5605	0.558	3.46172	3.61808	4.05249	3.86055	3.34175	1:50	183.346
1168	0.252	0.3025	0.37	0.414	0.448	1.89398	2.11169	2.2914	2.34097	2.38079	1:50	110.188
1169	0.083	0.081	0.115	0.1285	0.141	0.312604	0.222396	0.340384	0.353293	0.417432	1:50	16.4611
1170	0.1075	0.1295	0.15	0.1755	0.1705	0.507008	0.523429	0.544765	0.596448	0.563043	1:50	27.3469
1192	0.06	0.0545	0.069	0.068	0.0735	0.143966	0.0928166	0.111054	0.0993142	0.125215	1:50	5.72366
1193	0.092	0.095	0.108	0.119	0.1225	0.382431	0.301648	0.302334	0.30862	0.331246	1:50	16.2628
1195	0.093	0.0875	0.107	0.1105	0.1105	0.390307	0.258356	0.296981	0.270029	0.277615	1:50	14.9329
1198	0.059	0.058	0.068	0.075	0.0775	0.137014	0.10817	0.106699	0.124545	0.140614	1:50	6.17041
1199	0.075	0.078	0.0965	0.097	0.1025	0.252228	0.20631	0.242078	0.211565	0.242921	1:50	11.551
1650	0.086	0.0875	0.1005	0.107	0.1085	0.335663	0.258356	0.262707	0.25453	0.26886	1:50	13.8012
1651	0.161	0.1745	0.226	0.2445	0.2735	0.974442	0.86295	1.06071	1.01474	1.1437	1:50	50.5655
1652	0.0985	0.12	0.14	0.1625	0.159	0.43403	0.458835	0.484077	0.525656	0.505124	1:50	24.0772
1653	0.0965	0.105	0.116	0.1295	0.1345	0.418052	0.362219	0.345901	0.358088	0.386682	1:50	18.7094
1654	0.114	0.1285	0.143	0.1535	0.158	0.560778	0.516509	0.502097	0.478199	0.500156	1:50	25.5774
1655	0.104	0.136	0.1635	0.1795	0.2035	0.478421	0.569093	0.629455	0.618754	0.737121	1:50	30.3284
1656	0.0625	0.0665	0.069	0.0845	0.0735	0.161506	0.147836	0.111054	0.160772	0.125215	1:50	7.06382
1657	0.059	0.06	0.068	0.067	0.0715	0.137014	0.117209	0.106699	0.0958194	0.11763	1:50	5.7437
1660	0.5615	0.604	0.7225	0.7305	0.832	6.40604	6.85571	6.95763	6.15728	6.52375	1:50	329.004
1661	0.0885	0.0885	0.099	0.105	0.111	0.355046	0.264019	0.254929	0.245779	0.279812	1:50	13.9959
AOC080	0.1665					1.0256					1:100	102.56
AOH079	0.061					0.150955					1:100	15.0955
AOC030HD	0.067					0.193613					1:100	19.3613
AYC077	0.06					0.143966					1:100	14.3966
AYC084	0.061					0.150955					1:100	15.0955
AOH076	0.345					3.00259					1:100	300.259
AYC094	0.111					0.535852					1:100	53.5852
AYC105	0.094					0.398206					1:100	39.8206
AOC113	0.885					15.0586					1:100	1505.86
AYC109	0.0795					0.285985					1:100	28.5985
AYC110	0.0515					0.0861797					1:100	8.61797
AOC108	0.113					0.552449					1:100	55.2449
AOC120	0.115					0.569128					1:100	56.9128
AYC112	0.0885					0.355046					1:100	35.5046
AOH024HD	0.052					0.0894894					1:100	8.94894
AOH029HD	0.117					0.585889					1:100	58.5889
AOH158	0.358					3.17237					1:100	317.237
AOC097HD	0.188					1.23102					1:100	123.102
AYH127HD	0.053					0.0961455					1:100	9.61455
AOH037HD	0.102					0.462203					1:100	46.2203
AOH096HD	0.1805					1.15838					1:100	115.838
AOH153HD	0.133					0.722851					1:100	72.2851
AYH157	0.046					0.0507026					1:100	5.07026
AOH042HD	0.127					0.670897					1:100	67.0897
AYH162	0.067					0.193613					1:100	19.3613
AYH155	0.052					0.0894894					1:100	8.94894
AYH156	0.064					0.172134					1:100	17.2134
AYH160	0.134					0.731578					1:100	73.1578
AYH161	0.0515					0.0861797					1:100	8.61797
AOC140HD	0.0465					0.0538485					1:100	5.38485
AYH166	0.054					0.102849					1:100	10.2849
AOC041HD	0.0565					0.119803					1:100	11.9803
AOC133HD	0.0525					0.0928114					1:100	9.28114
AOH036HD	0.306					2.51566					1:100	251.566
AYH055HD	0.065					0.179262					1:100	17.9262
AYH151HD	0.311					2.57626					1:100	257.626
AYH167	0.074					0.244801					1:100	24.4801
AOC073HD	0.12					0.611181					1:100	61.1181
AOH169	0.0615					0.154463					1:100	15.4463
AOC170	0.087					0.343399					1:100	34.3399
AOH071HD	0.0715					0.226356					1:100	22.6356
AOH168	0.0805					0.293558					1:100	29.3558
AOH172	0.123					0.636654					1:100	63.6654
AOH174	0.09					0.366747					1:100	36.6747
AYH159	0.052					0.0894894					1:100	8.94894
AOC171	0.085					0.327952					1:100	32.7952
AYH065HD	0.126					0.662307					1:100	66.2307
AOC127HD	0.052					0.0894894					1:100	8.94894
AOH173		0.2145					1.20886				1:100	120.886
AOH177		0.1615					0.759344				1:100	75.9344
AYH176		0.082					0.227831				1:100	22.7831
AOC111HD		0.3455					2.62494				1:100	262.494
AOH030HD		0.1715					0.838652				1:100	83.8652
AOH072HD		0.1095					0.390495				1:100	39.0495
AYH184		0.062					0.126433				1:100	12.6433
AOH082HD		0.525					5.33225				1:100	533.225
AOH100HD		0.055					0.0949725				1:100	9.49725
AOH178		0.4465					4.02934				1:100	402.934
AOH179		0.0655					0.143004				1:100	14.3004
AOH075HD		0.1725					0.846726				1:100	84.6726
AYH102HD		0.0505					0.0760407				1:100	7.60407
AYH114HD		0.2455					1.50465				1:100	150.465
AYH175		0.0785					0.208968				1:100	20.8968
AOC117HD		1.0395					20.9479				1:100	2094.79
AYH165		0.06					0.117209				1:100	11.7209
AOH182		0.679					8.52686				1:100	852.686
AYH181		0.989					18.6305				1:100	1863.05
AOC183		0.6585					8.04653				1:100	804.653
AYC034HD		0.0525					0.084322				1:100	8.4322
AOH041HD		0.247					1.51958				1:100	151.958
AOH078HD		0.332					2.45857				1:100	245.857
AOH126HD		0.1525					0.690209				1:100	69.0209
AYH189		0.0785					0.208968				1:100	20.8968
AOC146HD		0.5235					5.30547				1:100	530.547
AOC093HD		1.0455					21.2398				1:100	2123.98
AOH115HD		0.1285					0.516509				1:100	51.6509
AYC044HD		0.0595					0.114931				1:100	11.4931
AYC107HD		0.095					0.301648				1:100	30.1648
AYC067HD		0.0675					0.15271				1:100	15.271
AOC092HD		0.248					1.52956				1:100	152.956
AOH192		0.0595					0.114931				1:100	11.4931
AOH190		0.2085					1.1544				1:100	115.44
AOH193		0.1					0.331537				1:100	33.1537
AOC194		0.0875					0.258356				1:100	25.8356
AOH124HD		0.1115					0.403259				1:100	40.3259
AYC047HD		0.05					0.0740048				1:100	7.40048
AOH195		0.086					0.249926				1:100	24.9926
AOH068HD		0.18					0.9081				1:100	90.81
AYC095HD		0.0785					0.208968				1:100	20.8968
AOC201		0.1415					0.608644				1:100	60.8644
AYC083HD		0.053					0.0864261				1:100	8.64261
AOH202		0.379					3.05897				1:100	305.897
AOC199		0.2245					1.30165				1:100	130.165
AOC200		0.048					0.0660041				1:100	6.60041
AOC121HD		0.345					2.61869				1:100	261.869
AYC053HD		0.492					4.76043				1:100	476.043
AOH070HD			0.2975					1.63019			1:100	163.019
AOC206			0.3685					2.27683			1:100	227.683
AOH209			0.056					0.0573199			1:100	5.73199
AYH208			0.057					0.0612075			1:100	6.12075
AOC207			0.1615					0.616712			1:100	61.6712
AYC116HD			0.064					0.0896221			1:100	8.96221
AOC144HD			0.149					0.538617			1:100	53.8617
AYC211			0.035					0			1:100	0
OP3077			0.1685					0.661607			1:100	66.1607
OP4078			0.065					0.0938379			1:100	9.38379
OP4062			0.187					0.784182			1:100	78.4182
OP4080			0.1555					0.578891			1:100	57.8891
OP4064			0.0645					0.0917254			1:100	9.17254
OP3079			0.1585					0.597724			1:100	59.7724
OP3078			0.0665					0.100229			1:100	10.0229
OP3080			0.312					1.75557			1:100	175.557
OP4081			0.069					0.111054			1:100	11.1054
OP4082			0.422					2.82021			1:100	282.021
OP4083			0.0785					0.153992			1:100	15.3992
OP4084			0.093					0.224326			1:100	22.4326
OP4019R			0.6305					5.46729			1:100	546.729
OP4089			0.128					0.413632			1:100	41.3632
OP3083			0.102					0.270535			1:100	27.0535
OP4093			0.08					0.161013			1:100	16.1013
OP3081			0.4265					2.86821			1:100	286.821
OP4087			0.076					0.142431			1:100	14.2431
OP1035			0.075					0.137857			1:100	13.7857
OP2033R			0.134					0.448524			1:100	44.8524
OP4092			0.1855					0.774034			1:100	77.4034
OP1015R2			0.263					1.34533			1:100	134.533
OP1029R			0.144					0.50814			1:100	50.814
OP2045R			0.304					1.68598			1:100	168.598
OP2039R			0.1					0.260109			1:100	26.0109
OP1014R2			0.0845					0.182441			1:100	18.2441
OP1003R2			0.071					0.119863			1:100	11.9863
OP1020R			0.066					0.0980898			1:100	9.80898
OP1039			0.073					0.128799			1:100	12.8799
OP1040			0.159					0.600878			1:100	60.0878
OP2054R			0.109					0.307708			1:100	30.7708
OP2030R			0.246					1.21188			1:100	121.188
OP2035R			0.06					0.0731389			1:100	7.31389
OP3069R			0.877					10.0451			1:100	1004.51
OP1026R			0.093					0.224326			1:100	22.4326
OP2038R			0.473					3.38607			1:100	338.607
OP2013R2			0.074					0.133313			1:100	13.3313
OP1011R2			0.079					0.156325			1:100	15.6325
OP1001R2			0.118					0.356995			1:100	35.6995
OP1019R			0.077					0.147034			1:100	14.7034
OP1037R				0.158					0.501767		1:100	50.1767
OP3028R				0.07					0.106388		1:100	10.6388
OP2066R				0.102					0.232799		1:100	23.2799
OP2071R				0.139					0.404487		1:100	40.4487
OP1024R				0.11					0.2678		1:100	26.78
OP1042				0.213					0.815044		1:100	81.5044
OP3084				0.197					0.7192		1:100	71.92
OP3059R				0.177					0.604784		1:100	60.4784
OP1006R2				0.1495					0.457522		1:100	45.7522
OP3086				1.3485					23.5757		1:100	2357.57
OP1027R				0.0675					0.0975632		1:100	9.75632
OP2055R				0.1215					0.320221		1:100	32.0221
OP3087				0.1045					0.243604		1:100	24.3604
OP3088				0.073					0.117203		1:100	11.7203
OP3085				0.0645					0.0872094		1:100	8.72094
OP2075				0.7895					7.11756		1:100	711.756
OP3011R				0.0935					0.197005		1:100	19.7005
OP1007R2				0.098					0.215771		1:100	21.5771
OP1033R				0.199					0.730973		1:100	73.0973
OP4096				0.084					0.158812		1:100	15.8812
OP1008R2				0.341					1.71682		1:100	171.682
OP1036R				0.5495					3.73298		1:100	373.298
OP2068R				0.064					0.0855097		1:100	8.55097
OP2076				0.073					0.117203		1:100	11.7203
OP4085R				0.3695					1.95067		1:100	195.067
OP3001				0.067					0.0958194		1:100	9.58194
OP3089				0.418					2.37759		1:100	237.759
OP1005R2				0.07					0.106388		1:100	10.6388
OP2017R2				0.336					1.67706		1:100	167.706
OP2077				0.068					0.0993142		1:100	9.93142
OP3090				0.6375					4.82159		1:100	482.159
OP3092				0.132					0.370149		1:100	37.0149
OP3093				0.247					1.03121		1:100	103.121
OP4052R				2.0175					120.698		1:100	12069.8
OP1028R				0.163					0.52833		1:100	52.833
OP1043				0.124					0.331934		1:100	33.1934
OP4097				0.0735					0.119029		1:100	11.9029
OP3076R				0.063					0.0821331		1:100	8.21331
OP2028R2				0.12					0.313247		1:100	31.3247
OP1045				0.073					0.117203		1:100	11.7203
OP2062R				0.106					0.250145		1:100	25.0145
OP2065R				0.189					0.672709		1:100	67.2709
OP2079				0.087					0.170657		1:100	17.0657
OP3061R				0.332					1.64552		1:100	164.552
OP1021R				0.128					0.350902		1:100	35.0902
OP4098				0.079					0.139533		1:100	13.9533
OP4099				0.0945					0.201139		1:100	20.1139
OP4100				0.065					0.0889167		1:100	8.89167
OP1010R2					0.2425					0.957459	1:100	95.7459
OP2024R2					0.1015					0.238647	1:100	23.8647
OP2025R2					0.073					0.123311	1:100	12.3311
OP2060R					0.157					0.4952	1:100	49.52
OP1017R					0.907					7.64785	1:100	764.785
OP4101					0.092					0.198764	1:100	19.8764
OP1012R2					0.301					1.31715	1:100	131.715
OP1030					0.582					3.57248	1:100	357.248
OP3094					0.0815					0.156303	1:100	15.6303
OP4018RR					0.5855					3.60679	1:100	360.679
OP2023R2					0.1275					0.354131	1:100	35.4131
OP1038R					0.2045					0.742575	1:100	74.2575
OP4102					0.09					0.19054	1:100	19.054
OP1046					0.129					0.361056	1:100	36.1056
OP2020R					0.1285					0.358744	1:100	35.8744
OP2032R					0.0815					0.156303	1:100	15.6303
OP2080					0.1415					0.419817	1:100	41.9817
OP3053R					1.15					12.3875	1:100	1238.75
OP3095					0.1285					0.358744	1:100	35.8744
OP4103					0.0845					0.168251	1:100	16.8251
OP2081					0.1015					0.238647	1:100	23.8647
OP4042R					0.3675					1.76916	1:100	176.916

## Sheet: A35R_validation
Model: Sigmoidal, 4PL
Fitting Method: Least squares
Sample ID	OD at 450 nm	AU (Interpolated)	Dilution Factor	Final Concentration (AU/mL) (Interpolated)		Mean	164.7
S1	1.789	100	01:50:00	5000		SD	9.914
S2	1.425	50	01:50:00	2500		Cutoff	194.442
S3	1.013	25	01:50:00	1250
S4	0.72	12.5	01:50:00	625
S5	0.443	6.25	01:50:00	312.5
Blank	0.038	0	01:50:00	0
M1	0.969	20.867	01:50:00	1043.35
M2	1.865	116.593	01:50:00	5829.64
M3	1.973	142.14	01:50:00	7106.98
M4	1.904	125.266	01:50:00	6263.3
M5	1.608	72.2217	01:50:00	3611.09
V1	1.121	28.2357	01:50:00	1411.78
V2	0.53	8.47279	01:50:00	423.64
V3	1.856	114.674	01:50:00	5733.71
V4	0.874	17.2313	01:50:00	861.567
V5	1.466	55.1661	01:50:00	2758.3
V6	0.165	3.86661	01:50:00	193.33
V7	0.653	10.9549	01:50:00	547.744
V8	1.359	44.9251	01:50:00	2246.25
V9	0.398	6.405	01:50:00	320.25
V10	0.142	3.6758	01:50:00	183.79
V11	0.209	4.25794	01:50:00	212.897
V12	0.104	3.37989	01:50:00	168.994
AI1193	0.101	3.35751	01:50:00	167.875
AI1192	0.066	3.10654	01:50:00	155.327
AI1195	0.102	3.36495	01:50:00	168.248
AI1198	0.089	3.26938	01:50:00	163.469
AI1199	0.106	3.39488	01:50:00	169.744
AI1650	0.129	3.57192	01:50:00	178.596
AI1651	0.142	3.6758	01:50:00	183.79
AI1652	0.056	3.03815	01:50:00	151.907
AI1653	0.106	3.39488	01:50:00	169.744
AI1654	0.066	3.10654	01:50:00	155.327
AI1656	0.068	3.12039	01:50:00	156.019
AI1655	0.068	3.12039	01:50:00	156.019
AI1661	0.109	3.4175	01:50:00	170.875
AI1660	0.11	3.42507	01:50:00	171.253
AI1657	0.055	3.03139	01:50:00	151.569

## Sheet: B16R_validation
Model: Sigmoidal, 4PL
Fitting Method: Least squares
Sample ID	OD at 450 nm	AU (Interpolated) Plate	Dilution Factor	Final Concentration (AU/mL) (Interpolated)		Mean	187.8
S1	1.463	100	01:50:00	5000		SD	33.23
S2	1.124	50	01:50:00	2500		Cutoff	287.49
S3	0.789	25	01:50:00	1250
S4	0.496	12.5	01:50:00	625
S5	0.302	6.25	01:50:00	312.5
Blank	0.041	0	01:50:00	0
M1	1.035	42.5599	01:50:00	2128
M2	1.091	47.8954	01:50:00	2394.77
M3	1.465	99.7583	01:50:00	4987.92
M4	1.787	176.007	01:50:00	8800.34
M5	1.645	137.899	01:50:00	6894.95
V1	0.065	3.25266	01:50:00	162.633
V2	0.571	14.3881	01:50:00	719.404
V3	0.641	17.1818	01:50:00	859.088
V4	0.1	3.65649	01:50:00	182.825
V5	1.421	91.9214	01:50:00	4596.07
V6	0.091	3.54896	01:50:00	177.448
V7	0.126	3.98214	01:50:00	199.107
V8	0.087	3.502	01:50:00	175.1
V9	0.132	4.06054	01:50:00	203.027
V10	0.061	3.20892	01:50:00	160.446
V11	0.078	3.39819	01:50:00	169.909
V12	0.069	3.29689	01:50:00	164.844
AI1193	0.137	4.12683	01:50:00	206.341
AI1192	0.241	5.71891	01:50:00	285.946
AI1195	0.084	3.46711	01:50:00	173.356
AI1198	0.082	3.44401	01:50:00	172.201
AI1199	0.077	3.38681	01:50:00	169.34
AI1650	0.091	3.54896	01:50:00	177.448
AI1651	0.139	4.15359	01:50:00	207.68
AI1652	0.061	3.20892	01:50:00	160.446
AI1653	0.089	3.52542	01:50:00	176.271
AI1654	0.066	3.26367	01:50:00	163.184
AI1656	0.08	3.42104	01:50:00	171.052
AI1655	0.086	3.49034	01:50:00	174.517
AI1661	0.159	4.42907	01:50:00	221.453
AI1660	0.129	4.02118	01:50:00	201.059
AI1657	0.055	3.14421	01:50:00	157.21

## Sheet: B21R_validation 
Model: Line
Fitting Method: Least squares
Sample ID	OD at 450 nm	AU (Interpolated) Plate	Dilution Factor	Final Concentration (AU/mL) (Interpolated)		Mean	1703
S1	0.323	100	01:50:00	5000		SD	1721
S2	0.18	50	01:50:00	2500		Cutoff	6866
S3	0.111	25	01:50:00	1250
S4	0.073	12.5	01:50:00	625
S5	0.055	6.25	01:50:00	312.5
Blank	0.04	0	01:50:00	0
M1	0.236	69.482	01:50:00	3474.1
M2	0.308	94.4682	01:50:00	4723.41
M3	0.268	80.587	01:50:00	4029.35
M4	0.225	65.6647	01:50:00	3283.24
M5	0.542	175.673	01:50:00	8783.67
V1	0.056	7.01657	01:50:00	350.829
V2	0.093	19.8567	01:50:00	992.835
V3	0.072	12.5691	01:50:00	628.453
V4	0.089	18.4686	01:50:00	923.429
V5	0.101	22.6329	01:50:00	1131.65
V6	0.076	13.9572	01:50:00	697.859
V7	0.118	28.5325	01:50:00	1426.62
V8	0.062	9.09876	01:50:00	454.938
V9	0.059	8.05767	01:50:00	402.883
V10	0.085	17.0805	01:50:00	854.023
V11	0.076	13.9572	01:50:00	697.859
V12	0.106	24.3681	01:50:00	1218.4
AI1193	0.142	36.8612	01:50:00	1843.06
AI1192	0.063	9.44579	01:50:00	472.289
AI1195	0.155	41.3726	01:50:00	2068.63
AI1198	0.07	11.875	01:50:00	593.75
AI1199	0.099	21.9389	01:50:00	1096.94
AI1650	0.141	36.5142	01:50:00	1825.71
AI1651	0.142	36.8612	01:50:00	1843.06
AI1652	0.093	19.8567	01:50:00	992.835
AI1653	0.117	28.1854	01:50:00	1409.27
AI1654	0.055	6.66954	01:50:00	333.477
AI1656	0.054	6.32251	01:50:00	316.126
AI1655	0.222	64.6236	01:50:00	3231.18
AI1661	0.45	143.747	01:50:00	7187.33
AI1660	0.139	35.8201	01:50:00	1791
AI1657	0.067	10.8339	01:50:00	541.695

## Sheet: E8L_validation
Model: Sigmoidal, 4PL
Fitting Method: Least squares
Sample ID	OD at 450 nm	AU (Interpolated) Plate	Dilution Factor	Final Concentration (AU/mL) (Interpolated)		Mean	307.7
S1	1.619	100	01:50:00	5000		SD	45.67
S2	1.288	50	01:50:00	2500		Cutoff	444.71
S3	0.921	25	01:50:00	1250
S4	0.637	12.5	01:50:00	625
S5	0.421	6.25	01:50:00	312.5
Blank	0.045	0	01:50:00	0
M1	1.116	35.3854	1:100	3538.54
M2	1.574	92.2865	1:100	9228.65
M3	1.346	57.673	1:100	5767.3
M4	1.147	37.827	1:100	3782.7
M5	0.987	26.7236	1:100	2672.36
V1	0.731	15.0702	1:100	1507.02
V2	0.768	16.3932	1:100	1639.32
V3	1.382	62.173	1:100	6217.3
V4	1.393	63.6124	1:100	6361.24
V5	1.454	72.1791	1:100	7217.91
V6	1.257	47.8244	1:100	4782.44
V7	0.596	11.041	1:100	1104.1
V8	1.868	166.041	1:100	16604.1
V9	0.872	20.7157	1:100	2071.57
V10	0.244	4.74813	1:100	474.813
V11	0.516	9.15324	1:100	915.324
V12	0.544	9.77677	1:100	977.677
AI1193	0.056	2.96125	1:100	296.125
AI1192	0.056	2.96125	1:100	296.125
AI1195	0.05	2.91618	1:100	291.618
AI1198	0.048	2.9013	1:100	290.13
AI1199	0.053	2.93864	1:100	293.864
AI1650	0.052	2.93114	1:100	293.114
AI1651	0.075	3.10826	1:100	310.826
AI1652	0.057	2.96882	1:100	296.882
AI1653	0.06	2.99165	1:100	299.165
AI1654	0.062	3.00696	1:100	300.696
AI1656	0.05	2.91618	1:100	291.618
AI1655	0.05	2.91618	1:100	291.618
AI1661	0.068	3.05333	1:100	305.333
AI1660	0.241	4.71307	1:100	471.307
AI1657	0.044	2.87176	1:100	287.176

## Sheet: H3L_validation 
Model: Third order polynomial (cubic)
Fitting Method: Least squares
Sample ID	OD at 450 nm	AU (Interpolated) Plate	Dilution Factor	Final Concentration (AU/mL) (Interpolated)		Mean	256.4
S1	0.915	100	01:50:00	5000		SD	166.8
S2	0.661	50	01:50:00	2500		Cutoff	756.8
S3	0.447	25	01:50:00	1250
S4	0.296	12.5	01:50:00	625
S5	0.176	6.25	01:50:00	312.5
Blank	0.038	0	01:50:00	0
M1	0.366	17.5434	01:50:00	877.168
M2	1.066	110.479	01:50:00	5523.93
M3	0.519	29.4102	01:50:00	1470.51
M4	0.949	102.722	01:50:00	5136.1
M5	0.684	58.3325	01:50:00	2916.63
V1	0.813	89.0527	01:50:00	4452.64
V2	0.23	10.0968	01:50:00	504.84
V3	0.896	98.2765	01:50:00	4913.82
V4	0.348	16.4408	01:50:00	822.04
V5	0.77	82.1767	01:50:00	4108.84
V6	0.144	6.18399	01:50:00	309.2
V7	0.211	9.18957	01:50:00	459.478
V8	0.713	67.9516	01:50:00	3397.58
V9	0.831	91.3931	01:50:00	4569.66
V10	0.099	4.31158	01:50:00	215.579
V11	0.087	3.82965	01:50:00	191.483
V12	0.069	3.11951	01:50:00	155.975
AI1193	0.115	4.9652	01:50:00	248.26
AI1192	0.075	3.35456	01:50:00	167.728
AI1195	0.103	4.47378	01:50:00	223.689
AI1198	0.067	3.04152	01:50:00	152.076
AI1199	0.073	3.27603	01:50:00	163.801
AI1650	0.132	5.67415	01:50:00	283.707
AI1651	0.346	16.3209	01:50:00	816.046
AI1652	0.076	3.3939	01:50:00	169.695
AI1653	0.091	3.98952	01:50:00	199.476
AI1654	0.082	3.63088	01:50:00	181.544
AI1656	0.107	4.63678	01:50:00	231.839
AI1655	0.093	4.06975	01:50:00	203.487
AI1661	0.166	7.14005	01:50:00	357.002
AI1660	0.145	6.22684	01:50:00	311.342
AI1657	0.059	2.73134	01:50:00	136.567

[truncated: 2 more sheets: I1L_validation, Key]
